# Supplementary material for: Alien vs. predator: bacterial challenge alters coral microbiomes unless controlled by Halobacteriovorax predators
Source: PeerJ. 2017 May 31;5:e3315. doi: 10.7717/peerj.3315 (PMC5455293; doi:10.7717/peerj.3315)
Supplement: Supplemental Information 3 [file peerj-05-3315-s003.txt]

#SampleID	BarcodeSequence	LinkerPrimerSequence	ReversePrimer	barcode_system	i5_name	i5_sequence	i7_name	i7_sequence	project	host_species	sample_type	time_point	treatment	treatment_time	treatment_tank	tank	Description
mcav.1.c.4.1	ACCTAGTACGTGAGTG	GTGTGCCAGCMGCCGCGGTAA	CCGGACTACHVGGGTWTCTAAT	schloss	SA506	CGTGAGTG	SD701	ACCTAGTA	rory_mcav	Montastrea_cavernosa	tissue	4	control	control4	control1	1	bx2.1
mcav.2.c.8.1	TCAGCGTTTCATCGAG	GTGTGCCAGCMGCCGCGGTAA	CCGGACTACHVGGGTWTCTAAT	schloss	SA505	TCATCGAG	SB711	TCAGCGTT	rory_mcav	Montastrea_cavernosa	tissue	8	control	control8	control1	1	mcav.2
mcav.3.c.24.1	GGAGACTAGTCAGATA	GTGTGCCAGCMGCCGCGGTAA	CCGGACTACHVGGGTWTCTAAT	schloss	SB508	GTCAGATA	SA707	GGAGACTA	rory_mcav	Montastrea_cavernosa	tissue	24	control	control24	control1	1	mcav.3
mcav.4.c.32.1	GGAGACTATAGTGTAG	GTGTGCCAGCMGCCGCGGTAA	CCGGACTACHVGGGTWTCTAAT	schloss	SC508	TAGTGTAG	SA707	GGAGACTA	rory_mcav	Montastrea_cavernosa	tissue	32	control	control32	control1	1	mcav.4
mcav.5.c.4.2	ACCTAGTAGACACCGT	GTGTGCCAGCMGCCGCGGTAA	CCGGACTACHVGGGTWTCTAAT	schloss	SA508	GACACCGT	SD701	ACCTAGTA	rory_mcav	Montastrea_cavernosa	tissue	4	control	control4	control2	2	mcav.5
mcav.6.c.8.2	GGAGACTATGCGTACG	GTGTGCCAGCMGCCGCGGTAA	CCGGACTACHVGGGTWTCTAAT	schloss	SC507	TGCGTACG	SA707	GGAGACTA	rory_mcav	Montastrea_cavernosa	tissue	8	control	control8	control2	2	mcav.6
mcav.7.c.24.2	TACACAGTGACACCGT	GTGTGCCAGCMGCCGCGGTAA	CCGGACTACHVGGGTWTCTAAT	schloss	SA508	GACACCGT	SD711	TACACAGT	rory_mcav	Montastrea_cavernosa	tissue	24	control	control24	control2	2	mcav.7
mcav.8.c.32.2	AGCTGCTATAGTGTAG	GTGTGCCAGCMGCCGCGGTAA	CCGGACTACHVGGGTWTCTAAT	schloss	SC508	TAGTGTAG	SB703	AGCTGCTA	rory_mcav	Montastrea_cavernosa	tissue	32	control	control32	control2	2	mcav.8
mcav.9.c.4.3	AGCTGCTAGTCAGATA	GTGTGCCAGCMGCCGCGGTAA	CCGGACTACHVGGGTWTCTAAT	schloss	SB508	GTCAGATA	SB703	AGCTGCTA	rory_mcav	Montastrea_cavernosa	tissue	4	control	control4	control3	3	mcav.9
mcav.10.c.8.3	TCAGCGTTGTCAGATA	GTGTGCCAGCMGCCGCGGTAA	CCGGACTACHVGGGTWTCTAAT	schloss	SB508	GTCAGATA	SB711	TCAGCGTT	rory_mcav	Montastrea_cavernosa	tissue	8	control	control8	control3	3	mcav.10
mcav.11.c.24.3	AGCTGCTAGACACCGT	GTGTGCCAGCMGCCGCGGTAA	CCGGACTACHVGGGTWTCTAAT	schloss	SA508	GACACCGT	SB703	AGCTGCTA	rory_mcav	Montastrea_cavernosa	tissue	24	control	control24	control3	3	mcav.11
mcav.12.c.32.3	TCAGCGTTTAGTGTAG	GTGTGCCAGCMGCCGCGGTAA	CCGGACTACHVGGGTWTCTAAT	schloss	SC508	TAGTGTAG	SB711	TCAGCGTT	rory_mcav	Montastrea_cavernosa	tissue	32	control	control32	control3	3	mcav.12
mcav.13.vcbx.4.4	TCAGCGTTGACACCGT	GTGTGCCAGCMGCCGCGGTAA	CCGGACTACHVGGGTWTCTAAT	schloss	SA508	GACACCGT	SB711	TCAGCGTT	rory_mcav	Montastrea_cavernosa	tissue	4	vc_and_bx	vc_and_bx4	vc_and_bx4	4	mcav.13
mcav.14.vcbx.8.8	GAGCTCATGACACCGT	GTGTGCCAGCMGCCGCGGTAA	CCGGACTACHVGGGTWTCTAAT	schloss	SA508	GACACCGT	SC707	GAGCTCAT	rory_mcav	Montastrea_cavernosa	tissue	8	vc_and_bx	vc_and_bx8	vc_and_bx4	4	mcav.14
mcav.15.vcbx.24.4	GAGCTCATTCATCGAG	GTGTGCCAGCMGCCGCGGTAA	CCGGACTACHVGGGTWTCTAAT	schloss	SA505	TCATCGAG	SC707	GAGCTCAT	rory_mcav	Montastrea_cavernosa	tissue	24	vc_and_bx	vc_and_bx24	vc_and_bx4	4	mcav.15
mcav.16.vcbx.32.4	ATATCGCGTAGTGTAG	GTGTGCCAGCMGCCGCGGTAA	CCGGACTACHVGGGTWTCTAAT	schloss	SC508	TAGTGTAG	SD703	ATATCGCG	rory_mcav	Montastrea_cavernosa	tissue	32	vc_and_bx	vc_and_bx32	vc_and_bx4	4	mcav.16
mcav.17.vcbx.4.5	ATATCGCGGACACCGT	GTGTGCCAGCMGCCGCGGTAA	CCGGACTACHVGGGTWTCTAAT	schloss	SA508	GACACCGT	SD703	ATATCGCG	rory_mcav	Montastrea_cavernosa	tissue	4	vc_and_bx	vc_and_bx4	vc_and_bx5	5	mcav.17
mcav.18.vcbx.8.5	ATATCGCGGTCAGATA	GTGTGCCAGCMGCCGCGGTAA	CCGGACTACHVGGGTWTCTAAT	schloss	SB508	GTCAGATA	SD703	ATATCGCG	rory_mcav	Montastrea_cavernosa	tissue	8	vc_and_bx	vc_and_bx8	vc_and_bx5	5	mcav.18
mcav.19.vcbx.24.5	GAGCTCATCGTGAGTG	GTGTGCCAGCMGCCGCGGTAA	CCGGACTACHVGGGTWTCTAAT	schloss	SA506	CGTGAGTG	SC707	GAGCTCAT	rory_mcav	Montastrea_cavernosa	tissue	24	vc_and_bx	vc_and_bx24	vc_and_bx5	5	bx2.2
mcav.20.vcbx.32.5	GGAGACTATCTACACT	GTGTGCCAGCMGCCGCGGTAA	CCGGACTACHVGGGTWTCTAAT	schloss	SD508	TCTACACT	SA707	GGAGACTA	rory_mcav	Montastrea_cavernosa	tissue	32	vc_and_bx	vc_and_bx32	vc_and_bx5	5	mcav.19
mcav.21.vcbx.4.6	ACCTAGTATAGTGTAG	GTGTGCCAGCMGCCGCGGTAA	CCGGACTACHVGGGTWTCTAAT	schloss	SC508	TAGTGTAG	SD701	ACCTAGTA	rory_mcav	Montastrea_cavernosa	tissue	4	vc_and_bx	vc_and_bx4	vc_and_bx6	6	mcav.20
mcav.22.vcbx.8.6	TCAGCGTTTGCGTACG	GTGTGCCAGCMGCCGCGGTAA	CCGGACTACHVGGGTWTCTAAT	schloss	SC507	TGCGTACG	SB711	TCAGCGTT	rory_mcav	Montastrea_cavernosa	tissue	8	vc_and_bx	vc_and_bx8	vc_and_bx6	6	mcav.21
mcav.23.vcbx.24.6	GAGCTCATTAGTGTAG	GTGTGCCAGCMGCCGCGGTAA	CCGGACTACHVGGGTWTCTAAT	schloss	SC508	TAGTGTAG	SC707	GAGCTCAT	rory_mcav	Montastrea_cavernosa	tissue	24	vc_and_bx	vc_and_bx24	vc_and_bx6	6	mcav.22
mcav.24.vcbx.32.6	AGCTGCTATCTACACT	GTGTGCCAGCMGCCGCGGTAA	CCGGACTACHVGGGTWTCTAAT	schloss	SD508	TCTACACT	SB703	AGCTGCTA	rory_mcav	Montastrea_cavernosa	tissue	32	vc_and_bx	vc_and_bx32	vc_and_bx6	6	mcav.23
mcav.25.bx.4.10	AGCTGCTACGTGAGTG	GTGTGCCAGCMGCCGCGGTAA	CCGGACTACHVGGGTWTCTAAT	schloss	SA506	CGTGAGTG	SB703	AGCTGCTA	rory_mcav	Montastrea_cavernosa	tissue	4	bx	bx4	bx10	10	mcav.24
mcav.26.vc.8.7	GAGCTCATTGCGTACG	GTGTGCCAGCMGCCGCGGTAA	CCGGACTACHVGGGTWTCTAAT	schloss	SC507	TGCGTACG	SC707	GAGCTCAT	rory_mcav	Montastrea_cavernosa	tissue	8	vc	vc8	vc7	7	mcav.25
mcav.27.vc.24.7	TACACAGTTAGTGTAG	GTGTGCCAGCMGCCGCGGTAA	CCGGACTACHVGGGTWTCTAAT	schloss	SC508	TAGTGTAG	SD711	TACACAGT	rory_mcav	Montastrea_cavernosa	tissue	24	vc	vc24	vc7	7	mcav.26
mcav.28.vc.32.7	TCAGCGTTTCTACACT	GTGTGCCAGCMGCCGCGGTAA	CCGGACTACHVGGGTWTCTAAT	schloss	SD508	TCTACACT	SB711	TCAGCGTT	rory_mcav	Montastrea_cavernosa	tissue	32	vc	vc32	vc7	7	mcav.27
mcav.29.bx.4.11	ATATCGCGTGCGTACG	GTGTGCCAGCMGCCGCGGTAA	CCGGACTACHVGGGTWTCTAAT	schloss	SC507	TGCGTACG	SD703	ATATCGCG	rory_mcav	Montastrea_cavernosa	tissue	4	bx	bx4	bx11	11	mcav.28
mcav.30.vc.8.8	TACACAGTTGCGTACG	GTGTGCCAGCMGCCGCGGTAA	CCGGACTACHVGGGTWTCTAAT	schloss	SC507	TGCGTACG	SD711	TACACAGT	rory_mcav	Montastrea_cavernosa	tissue	8	vc	vc8	vc8	8	mcav.29
mcav.31.vc.24.8	GTCGCTCGTGCGTACG	GTGTGCCAGCMGCCGCGGTAA	CCGGACTACHVGGGTWTCTAAT	schloss	SC507	TGCGTACG	SA708	GTCGCTCG	rory_mcav	Montastrea_cavernosa	tissue	24	vc	vc24	vc8	8	mcav.30
mcav.32.vc.32.8	GAGCTCATTCTACACT	GTGTGCCAGCMGCCGCGGTAA	CCGGACTACHVGGGTWTCTAAT	schloss	SD508	TCTACACT	SC707	GAGCTCAT	rory_mcav	Montastrea_cavernosa	tissue	32	vc	vc32	vc8	8	mcav.31
mcav.33.bx.4.12	ATATCGCGCGTGAGTG	GTGTGCCAGCMGCCGCGGTAA	CCGGACTACHVGGGTWTCTAAT	schloss	SA506	CGTGAGTG	SD703	ATATCGCG	rory_mcav	Montastrea_cavernosa	tissue	4	bx	bx4	bx12	12	mcav.32
mcav.34.vc.8.9	GGAGACTAGATAGCGT	GTGTGCCAGCMGCCGCGGTAA	CCGGACTACHVGGGTWTCTAAT	schloss	SD507	GATAGCGT	SA707	GGAGACTA	rory_mcav	Montastrea_cavernosa	tissue	8	vc	vc8	vc9	9	mcav.33
mcav.35.vc.24.9	AGCTGCTAGATAGCGT	GTGTGCCAGCMGCCGCGGTAA	CCGGACTACHVGGGTWTCTAAT	schloss	SD507	GATAGCGT	SB703	AGCTGCTA	rory_mcav	Montastrea_cavernosa	tissue	24	vc	vc24	vc9	9	mcav.34
mcav.36.vc.32.9	ATATCGCGTCTACACT	GTGTGCCAGCMGCCGCGGTAA	CCGGACTACHVGGGTWTCTAAT	schloss	SD508	TCTACACT	SD703	ATATCGCG	rory_mcav	Montastrea_cavernosa	tissue	32	vc	vc32	vc9	9	mcav.35
mcav.37.vc.4.7	TCAGCGTTGATAGCGT	GTGTGCCAGCMGCCGCGGTAA	CCGGACTACHVGGGTWTCTAAT	schloss	SD507	GATAGCGT	SB711	TCAGCGTT	rory_mcav	Montastrea_cavernosa	tissue	4	vc	vc4	vc7	7	mcav.36
mcav.38.bx.8.10	GAGCTCATGATAGCGT	GTGTGCCAGCMGCCGCGGTAA	CCGGACTACHVGGGTWTCTAAT	schloss	SD507	GATAGCGT	SC707	GAGCTCAT	rory_mcav	Montastrea_cavernosa	tissue	8	bx	bx8	bx10	10	mcav.37
mcav.39.bx.24.10	ATATCGCGGATAGCGT	GTGTGCCAGCMGCCGCGGTAA	CCGGACTACHVGGGTWTCTAAT	schloss	SD507	GATAGCGT	SD703	ATATCGCG	rory_mcav	Montastrea_cavernosa	tissue	24	bx	bx24	bx10	10	mcav.38
mcav.40.bx.32.10	TACACAGTTCTACACT	GTGTGCCAGCMGCCGCGGTAA	CCGGACTACHVGGGTWTCTAAT	schloss	SD508	TCTACACT	SD711	TACACAGT	rory_mcav	Montastrea_cavernosa	tissue	32	bx	bx32	bx10	10	mcav.39
mcav.41.vc.4.8	GTCGCTCGCGTGAGTG	GTGTGCCAGCMGCCGCGGTAA	CCGGACTACHVGGGTWTCTAAT	schloss	SA506	CGTGAGTG	SA708	GTCGCTCG	rory_mcav	Montastrea_cavernosa	tissue	4	vc	vc4	vc8	8	mcav.40
mcav.42.bx.8.11	GTCGCTCGGACACCGT	GTGTGCCAGCMGCCGCGGTAA	CCGGACTACHVGGGTWTCTAAT	schloss	SA508	GACACCGT	SA708	GTCGCTCG	rory_mcav	Montastrea_cavernosa	tissue	8	bx	bx8	bx11	11	mcav.41
mcav.43.bx.24.11	GGAGACTACGTGAGTG	GTGTGCCAGCMGCCGCGGTAA	CCGGACTACHVGGGTWTCTAAT	schloss	SA506	CGTGAGTG	SA707	GGAGACTA	rory_mcav	Montastrea_cavernosa	tissue	24	bx	bx24	bx11	11	mcav.42
mcav.44.bx.32.11	TACACAGTCGTGAGTG	GTGTGCCAGCMGCCGCGGTAA	CCGGACTACHVGGGTWTCTAAT	schloss	SA506	CGTGAGTG	SD711	TACACAGT	rory_mcav	Montastrea_cavernosa	tissue	32	bx	bx32	bx11	11	mcav.43
mcav.45.vc.4.9	GTCGCTCGGTCAGATA	GTGTGCCAGCMGCCGCGGTAA	CCGGACTACHVGGGTWTCTAAT	schloss	SB508	GTCAGATA	SA708	GTCGCTCG	rory_mcav	Montastrea_cavernosa	tissue	4	vc	vc4	vc9	9	mcav.44
mcav.46.bx.8.12	GTCGCTCGTAGTGTAG	GTGTGCCAGCMGCCGCGGTAA	CCGGACTACHVGGGTWTCTAAT	schloss	SC508	TAGTGTAG	SA708	GTCGCTCG	rory_mcav	Montastrea_cavernosa	tissue	8	bx	bx8	bx12	12	mcav.45
mcav.47.bx.24.12	GTCGCTCGTCATCGAG	GTGTGCCAGCMGCCGCGGTAA	CCGGACTACHVGGGTWTCTAAT	schloss	SA505	TCATCGAG	SA708	GTCGCTCG	rory_mcav	Montastrea_cavernosa	tissue	24	bx	bx24	bx12	12	mcav.46
mcav.48.bx.32.12	TACACAGTGTCAGATA	GTGTGCCAGCMGCCGCGGTAA	CCGGACTACHVGGGTWTCTAAT	schloss	SB508	GTCAGATA	SD711	TACACAGT	rory_mcav	Montastrea_cavernosa	tissue	32	bx	bx32	bx12	12	mcav.47
