# Supplementary material for: Alien vs. predator: bacterial challenge alters coral microbiomes unless controlled by Halobacteriovorax predators
Source: PeerJ. 2017 May 31;5:e3315. doi: 10.7717/peerj.3315 (PMC5455293; doi:10.7717/peerj.3315)
Supplement: Supplemental Information 4 [file peerj-05-3315-s004.biom]

{"id": "No Table ID","format": "Biological Observation Matrix 2.1.0","format_url": "http://biom-format.org","matrix_type": "sparse","generated_by": "BIOM-Format 2.1.3","date": "2015-09-22T15:17:41.088230","type": "OTU table","matrix_element_type": "float","shape": [46, 48],"data": [[0,1,297.0],[0,2,6071.0],[0,4,18.0],[0,5,503.0],[0,6,42.0],[0,7,321.0],[0,8,1.0],[0,9,1325.0],[0,10,31.0],[0,11,26.0],[0,13,394.0],[0,14,4.0],[0,15,1065.0],[0,16,4.0],[0,17,795.0],[0,18,2.0],[0,19,67.0],[0,20,12.0],[0,21,751.0],[0,23,1432.0],[0,24,484.0],[0,25,809.0],[0,26,1473.0],[0,27,1401.0],[0,28,1.0],[0,29,214.0],[0,30,1.0],[0,31,2.0],[0,32,4.0],[0,34,1.0],[0,36,1.0],[0,38,1.0],[0,39,128.0],[0,40,268.0],[0,41,582.0],[0,42,347.0],[0,43,3.0],[0,45,872.0],[0,46,1.0],[0,47,155.0],[1,2,436.0],[1,5,421.0],[1,7,69.0],[1,9,29.0],[1,10,1.0],[1,11,401.0],[1,12,1.0],[1,13,217.0],[1,20,3.0],[1,23,918.0],[1,24,124.0],[1,25,459.0],[1,26,667.0],[1,28,160.0],[1,30,1293.0],[1,33,902.0],[1,39,451.0],[1,42,111.0],[1,45,1415.0],[2,0,4050.0],[2,1,984.0],[2,2,96.0],[2,3,1084.0],[2,4,15520.0],[2,5,141.0],[2,6,4701.0],[2,7,772.0],[2,8,242.0],[2,9,1508.0],[2,10,17809.0],[2,11,45.0],[2,12,3891.0],[2,13,1027.0],[2,14,288.0],[2,15,1362.0],[2,16,865.0],[2,17,3553.0],[2,18,192.0],[2,19,392.0],[2,20,27.0],[2,21,6439.0],[2,22,683.0],[2,23,170.0],[2,24,253.0],[2,25,39.0],[2,26,61.0],[2,27,5884.0],[2,28,123.0],[2,29,1148.0],[2,30,744.0],[2,31,748.0],[2,32,9.0],[2,34,691.0],[2,35,1360.0],[2,36,2855.0],[2,37,2.0],[2,38,5812.0],[2,39,263.0],[2,40,722.0],[2,41,2094.0],[2,42,531.0],[2,43,358.0],[2,44,2621.0],[2,45,468.0],[2,46,782.0],[2,47,1745.0],[3,0,148.0],[3,9,701.0],[3,10,12.0],[3,12,4139.0],[3,18,1.0],[3,26,1.0],[3,27,79.0],[3,31,141.0],[3,38,3.0],[4,2,212.0],[4,9,176.0],[4,13,1.0],[4,17,1.0],[4,22,195.0],[4,24,53.0],[4,27,1196.0],[4,33,147.0],[4,34,6179.0],[4,37,1.0],[4,41,2.0],[5,2,8837.0],[5,4,2.0],[5,7,157.0],[5,8,508.0],[5,10,3.0],[5,11,179.0],[5,14,375.0],[5,17,800.0],[5,19,966.0],[5,20,49.0],[5,22,3740.0],[5,23,1141.0],[5,24,1.0],[5,25,1281.0],[5,26,124.0],[5,31,1.0],[5,32,940.0],[5,41,245.0],[5,45,2441.0],[5,47,353.0],[6,2,2353.0],[6,3,1.0],[6,4,1.0],[6,6,196.0],[6,7,132.0],[6,9,91.0],[6,10,4085.0],[6,11,339.0],[6,13,3111.0],[6,17,83.0],[6,18,9.0],[6,20,41.0],[6,22,1251.0],[6,23,5550.0],[6,24,39.0],[6,25,371.0],[6,26,1.0],[6,30,2636.0],[6,33,787.0],[6,38,1345.0],[6,39,2.0],[6,40,114.0],[6,41,188.0],[6,42,50.0],[6,44,1663.0],[6,45,744.0],[7,2,156.0],[7,4,1.0],[7,7,38.0],[7,9,172.0],[7,11,167.0],[7,20,1.0],[7,30,11.0],[7,32,829.0],[7,45,3039.0],[8,0,1.0],[8,1,1752.0],[8,2,419.0],[8,3,218.0],[8,4,1.0],[8,5,14351.0],[8,6,11.0],[8,7,883.0],[8,8,2.0],[8,9,1706.0],[8,10,11301.0],[8,11,1644.0],[8,12,2.0],[8,13,295.0],[8,14,2.0],[8,15,2651.0],[8,16,1446.0],[8,17,2740.0],[8,18,1531.0],[8,19,3252.0],[8,20,336.0],[8,24,1935.0],[8,25,4.0],[8,26,10622.0],[8,27,557.0],[8,29,7811.0],[8,30,1.0],[8,31,35.0],[8,32,5179.0],[8,34,523.0],[8,35,4.0],[8,37,4.0],[8,38,3.0],[8,39,3576.0],[8,40,1861.0],[8,41,4960.0],[8,42,512.0],[8,43,4.0],[8,45,653.0],[8,46,961.0],[8,47,4955.0],[9,2,615.0],[9,3,1.0],[9,4,1.0],[9,10,12685.0],[9,13,970.0],[9,14,1.0],[9,18,20.0],[9,20,16.0],[9,32,1.0],[9,35,1.0],[10,0,1927.0],[10,2,5134.0],[10,4,1.0],[10,7,192.0],[10,9,18.0],[10,10,10615.0],[10,11,169.0],[10,12,1.0],[10,13,11710.0],[10,14,750.0],[10,18,54.0],[10,19,41.0],[10,20,7.0],[10,21,765.0],[10,23,11.0],[10,24,111.0],[10,25,1923.0],[10,26,3.0],[10,27,2.0],[10,29,202.0],[10,30,9801.0],[10,31,625.0],[10,32,4.0],[10,33,1853.0],[10,35,2.0],[10,37,383.0],[10,38,753.0],[10,39,232.0],[10,41,4.0],[10,42,1.0],[10,43,2051.0],[10,45,3127.0],[10,46,9.0],[10,47,518.0],[11,0,565.0],[11,1,1737.0],[11,2,160.0],[11,3,1043.0],[11,4,6725.0],[11,5,1.0],[11,6,1136.0],[11,7,1225.0],[11,8,22.0],[11,9,776.0],[11,10,3939.0],[11,11,201.0],[11,12,2.0],[11,13,2104.0],[11,14,2452.0],[11,15,1247.0],[11,17,3431.0],[11,19,1165.0],[11,20,7.0],[11,21,869.0],[11,22,799.0],[11,23,461.0],[11,24,54.0],[11,26,11753.0],[11,27,37.0],[11,29,514.0],[11,31,4425.0],[11,32,3857.0],[11,33,193.0],[11,34,301.0],[11,35,1344.0],[11,36,3950.0],[11,37,463.0],[11,38,1436.0],[11,39,452.0],[11,40,10.0],[11,41,1224.0],[11,42,125.0],[11,43,2259.0],[11,44,9265.0],[11,47,4408.0],[12,0,362.0],[12,1,324.0],[12,2,697.0],[12,5,829.0],[12,6,5594.0],[12,7,790.0],[12,8,1.0],[12,9,43.0],[12,10,2140.0],[12,11,42.0],[12,12,2.0],[12,13,812.0],[12,18,1.0],[12,20,10.0],[12,21,816.0],[12,22,1011.0],[12,23,4.0],[12,24,22.0],[12,26,256.0],[12,27,1.0],[12,30,2128.0],[12,31,1244.0],[12,32,129.0],[12,33,2268.0],[12,36,10964.0],[12,37,323.0],[12,42,182.0],[12,43,1408.0],[12,47,1540.0],[13,1,1753.0],[13,3,2651.0],[13,4,3.0],[13,5,874.0],[13,6,1042.0],[13,7,113.0],[13,9,199.0],[13,10,14.0],[13,12,359.0],[13,13,1633.0],[13,15,596.0],[13,16,1978.0],[13,17,3680.0],[13,19,58.0],[13,20,2.0],[13,21,1340.0],[13,23,246.0],[13,24,22.0],[13,26,166.0],[13,27,898.0],[13,29,1.0],[13,30,55.0],[13,31,3874.0],[13,32,676.0],[13,33,186.0],[13,34,28958.0],[13,37,1.0],[13,38,2138.0],[13,39,310.0],[13,41,936.0],[13,42,145.0],[13,43,3.0],[13,44,1418.0],[13,47,266.0],[14,2,789.0],[14,7,111.0],[14,15,370.0],[14,22,298.0],[14,24,32.0],[14,42,5.0],[15,0,1299.0],[15,7,1.0],[15,10,1.0],[15,11,140.0],[15,23,1885.0],[15,38,602.0],[16,0,237.0],[16,3,505.0],[16,7,10.0],[16,9,526.0],[16,11,506.0],[16,16,316.0],[16,18,818.0],[16,20,40.0],[16,24,35.0],[16,29,570.0],[16,42,179.0],[16,47,1864.0],[17,1,89.0],[17,2,1112.0],[17,5,41.0],[17,7,240.0],[17,9,4340.0],[17,10,10.0],[17,11,1976.0],[17,14,1023.0],[17,15,1153.0],[17,16,824.0],[17,17,1442.0],[17,18,419.0],[17,19,2875.0],[17,20,449.0],[17,21,815.0],[17,23,1885.0],[17,24,2229.0],[17,25,932.0],[17,26,7723.0],[17,27,1180.0],[17,28,1.0],[17,29,1879.0],[17,32,4266.0],[17,34,54.0],[17,39,919.0],[17,40,606.0],[17,41,5611.0],[17,42,375.0],[17,43,1.0],[17,44,803.0],[17,45,719.0],[17,46,888.0],[17,47,5156.0],[18,3,439.0],[18,5,532.0],[18,7,78.0],[18,9,1292.0],[18,11,124.0],[18,12,1.0],[18,13,585.0],[18,15,1.0],[18,16,1273.0],[18,17,126.0],[18,18,64.0],[18,20,167.0],[18,23,112.0],[18,24,409.0],[18,26,1345.0],[18,27,1817.0],[18,29,1765.0],[18,32,314.0],[18,33,1.0],[18,41,3385.0],[18,42,48.0],[18,47,412.0],[19,2,688.0],[19,9,250.0],[19,11,2.0],[19,13,2121.0],[19,14,1.0],[19,18,4275.0],[19,19,1.0],[19,20,10.0],[19,22,1.0],[19,23,4225.0],[19,24,69.0],[19,25,439.0],[19,29,1.0],[19,36,1.0],[19,37,621.0],[19,38,1.0],[19,45,1274.0],[19,47,32.0],[20,7,1.0],[20,21,1.0],[20,22,1.0],[20,23,7718.0],[20,36,1.0],[20,42,72.0],[20,44,1.0],[21,0,2756.0],[21,1,1.0],[21,6,889.0],[21,8,693.0],[21,9,28.0],[21,10,3688.0],[21,11,9.0],[21,17,554.0],[22,7,38.0],[22,9,88.0],[22,11,60.0],[22,13,100.0],[22,23,997.0],[22,27,629.0],[23,0,1189.0],[23,1,4022.0],[23,2,1836.0],[23,3,2.0],[23,4,25436.0],[23,5,5371.0],[23,6,1302.0],[23,7,7366.0],[23,8,2082.0],[23,9,11283.0],[23,10,104308.0],[23,11,23697.0],[23,13,1001.0],[23,14,2066.0],[23,15,8412.0],[23,16,13840.0],[23,17,34832.0],[23,18,15309.0],[23,19,27223.0],[23,20,11528.0],[23,21,14683.0],[23,22,361.0],[23,23,10019.0],[23,24,30576.0],[23,25,9632.0],[23,26,17335.0],[23,27,3439.0],[23,28,1901.0],[23,29,8024.0],[23,30,5423.0],[23,31,589.0],[23,32,12309.0],[23,33,623.0],[23,34,9.0],[23,35,1506.0],[23,36,1293.0],[23,37,9345.0],[23,38,1913.0],[23,39,1318.0],[23,40,2275.0],[23,41,4165.0],[23,42,3840.0],[23,43,1471.0],[23,44,1.0],[23,45,2186.0],[23,46,2.0],[23,47,15865.0],[24,0,1259.0],[24,1,11210.0],[24,2,7065.0],[24,3,46.0],[24,4,3606.0],[24,5,9621.0],[24,6,1376.0],[24,7,11189.0],[24,8,2691.0],[24,9,17462.0],[24,10,41245.0],[24,11,13325.0],[24,12,124.0],[24,13,24579.0],[24,14,6668.0],[24,15,4206.0],[24,16,7868.0],[24,17,17782.0],[24,18,35123.0],[24,19,21936.0],[24,20,65567.0],[24,21,16900.0],[24,22,5393.0],[24,23,31004.0],[24,24,36516.0],[24,25,41423.0],[24,26,9515.0],[24,27,2268.0],[24,28,14477.0],[24,29,2639.0],[24,30,1948.0],[24,31,1141.0],[24,32,22162.0],[24,33,915.0],[24,34,8.0],[24,35,6061.0],[24,36,2391.0],[24,37,5584.0],[24,38,1851.0],[24,39,1646.0],[24,40,3873.0],[24,41,5231.0],[24,42,4862.0],[24,43,24909.0],[24,44,5.0],[24,45,2666.0],[24,46,7.0],[24,47,11711.0],[25,2,1023.0],[25,4,4.0],[25,5,1.0],[25,6,2303.0],[25,9,708.0],[25,10,9390.0],[25,13,1.0],[25,16,2346.0],[25,17,3997.0],[25,23,192.0],[25,31,2.0],[25,35,1.0],[25,37,2.0],[25,39,226.0],[25,40,283.0],[25,42,50.0],[25,45,544.0],[25,46,174.0],[26,2,335.0],[26,14,1.0],[26,19,343.0],[26,23,37.0],[26,29,631.0],[26,30,590.0],[27,0,792.0],[27,2,1.0],[27,3,436.0],[27,5,2.0],[27,7,615.0],[27,9,305.0],[27,11,100.0],[27,13,403.0],[27,14,2110.0],[27,15,304.0],[27,17,796.0],[27,19,1.0],[27,20,186.0],[27,21,1277.0],[27,22,1520.0],[27,23,1662.0],[27,24,1755.0],[27,26,377.0],[27,27,574.0],[27,29,1.0],[27,32,747.0],[27,33,585.0],[27,35,465.0],[27,37,2.0],[27,41,2.0],[27,42,284.0],[27,47,2494.0],[28,0,1.0],[28,2,296.0],[28,4,1.0],[28,10,3.0],[28,12,1.0],[28,44,1.0],[29,4,3.0],[29,10,2.0],[29,11,145.0],[29,21,3.0],[29,28,3.0],[29,44,5.0],[30,0,16079.0],[30,1,13017.0],[30,2,1737.0],[30,3,7554.0],[30,4,412422.0],[30,5,5256.0],[30,6,4250.0],[30,7,1283.0],[30,8,5123.0],[30,9,3832.0],[30,10,170587.0],[30,11,1100.0],[30,12,20822.0],[30,13,3422.0],[30,14,10578.0],[30,15,3745.0],[30,16,12878.0],[30,17,17022.0],[30,18,395.0],[30,19,5609.0],[30,20,112.0],[30,21,6809.0],[30,22,4657.0],[30,23,817.0],[30,24,1147.0],[30,25,1585.0],[30,26,4861.0],[30,27,12425.0],[30,28,1966.0],[30,29,6493.0],[30,30,11206.0],[30,31,16342.0],[30,32,3864.0],[30,33,4737.0],[30,34,16671.0],[30,35,7812.0],[30,36,14077.0],[30,37,7522.0],[30,38,13649.0],[30,39,2454.0],[30,40,2698.0],[30,41,8509.0],[30,42,836.0],[30,43,17070.0],[30,44,20467.0],[30,45,5347.0],[30,46,5483.0],[30,47,6541.0],[31,1,829.0],[31,8,28.0],[31,16,1025.0],[31,17,983.0],[31,28,190.0],[31,34,1.0],[31,40,116.0],[31,42,85.0],[31,47,34.0],[32,0,40.0],[32,2,206.0],[32,4,3.0],[32,5,1.0],[32,7,8.0],[32,10,4.0],[32,12,865.0],[32,13,355.0],[32,18,1.0],[32,21,1609.0],[32,23,146.0],[32,24,206.0],[32,33,1.0],[32,34,2829.0],[32,36,2660.0],[32,37,1.0],[32,39,8.0],[32,41,1.0],[32,42,45.0],[32,47,668.0],[33,2,2741.0],[33,9,48.0],[33,11,330.0],[33,13,556.0],[33,23,3216.0],[33,36,1.0],[33,39,1.0],[33,42,68.0],[34,7,1.0],[34,9,30.0],[34,13,359.0],[34,21,6744.0],[34,22,2.0],[34,23,1.0],[34,27,1.0],[34,36,1.0],[35,0,3318.0],[35,1,553.0],[35,2,3870.0],[35,3,1.0],[35,4,1.0],[35,5,257.0],[35,6,2.0],[35,7,76.0],[35,8,3.0],[35,10,5.0],[35,11,706.0],[35,13,2569.0],[35,14,2.0],[35,15,848.0],[35,16,324.0],[35,17,2.0],[35,18,376.0],[35,19,1223.0],[35,20,30.0],[35,22,293.0],[35,23,4131.0],[35,24,212.0],[35,25,1050.0],[35,26,833.0],[35,27,2452.0],[35,28,178.0],[35,29,457.0],[35,30,2410.0],[35,31,1.0],[35,32,2.0],[35,33,1660.0],[35,34,3.0],[35,35,1.0],[35,36,837.0],[35,37,10.0],[35,39,1.0],[35,40,762.0],[35,41,1272.0],[35,42,90.0],[35,43,214.0],[35,44,1.0],[35,45,3128.0],[35,47,3745.0],[36,2,808.0],[36,4,1.0],[36,6,1217.0],[36,11,330.0],[36,21,2550.0],[36,22,1.0],[36,23,1841.0],[36,37,1.0],[37,0,3974.0],[37,1,1253.0],[37,2,44.0],[37,4,16278.0],[37,5,2.0],[37,6,1064.0],[37,7,1072.0],[37,8,1572.0],[37,9,538.0],[37,10,28944.0],[37,11,59.0],[37,13,567.0],[37,14,4.0],[37,15,1149.0],[37,16,4.0],[37,17,1918.0],[37,18,38.0],[37,19,3131.0],[37,20,31.0],[37,21,4903.0],[37,22,399.0],[37,23,268.0],[37,24,9.0],[37,25,1.0],[37,26,6.0],[37,27,113.0],[37,28,256.0],[37,30,982.0],[37,31,1012.0],[37,32,724.0],[37,33,937.0],[37,34,1437.0],[37,35,264.0],[37,36,2539.0],[37,37,11.0],[37,38,3749.0],[37,40,135.0],[37,41,2.0],[37,42,1.0],[37,43,3056.0],[37,44,1044.0],[37,45,773.0],[38,1,1704.0],[38,2,105.0],[38,3,845.0],[38,4,2.0],[38,5,1984.0],[38,6,1.0],[38,7,313.0],[38,8,2.0],[38,9,1628.0],[38,10,2.0],[38,11,443.0],[38,12,3.0],[38,13,988.0],[38,14,1.0],[38,15,1670.0],[38,16,14.0],[38,17,3018.0],[38,18,821.0],[38,19,3450.0],[38,20,314.0],[38,22,243.0],[38,23,570.0],[38,24,783.0],[38,25,444.0],[38,26,5110.0],[38,27,2214.0],[38,28,69.0],[38,29,3038.0],[38,30,2521.0],[38,31,1.0],[38,32,10520.0],[38,33,911.0],[38,35,1274.0],[38,36,862.0],[38,37,4.0],[38,39,853.0],[38,40,189.0],[38,41,2397.0],[38,42,379.0],[38,43,883.0],[38,45,3.0],[38,47,342.0],[39,1,4836.0],[39,2,1018.0],[39,3,1.0],[39,4,6.0],[39,5,1381.0],[39,6,1286.0],[39,7,1880.0],[39,9,533.0],[39,10,22909.0],[39,11,548.0],[39,13,2168.0],[39,14,3930.0],[39,15,771.0],[39,16,645.0],[39,17,1008.0],[39,18,559.0],[39,19,2206.0],[39,20,195.0],[39,21,495.0],[39,22,2.0],[39,23,642.0],[39,24,996.0],[39,25,1558.0],[39,26,765.0],[39,27,364.0],[39,28,352.0],[39,29,3659.0],[39,30,4669.0],[39,31,1135.0],[39,32,1821.0],[39,33,2825.0],[39,35,197.0],[39,37,1.0],[39,38,1.0],[39,39,1358.0],[39,40,136.0],[39,41,398.0],[39,42,659.0],[39,43,11768.0],[39,45,5129.0],[39,47,1370.0],[40,0,23123.0],[40,1,6399.0],[40,2,2087.0],[40,3,6084.0],[40,4,15132.0],[40,5,9960.0],[40,6,9790.0],[40,7,2481.0],[40,8,9866.0],[40,9,5695.0],[40,10,236.0],[40,11,1311.0],[40,12,12133.0],[40,13,7848.0],[40,14,17256.0],[40,15,6011.0],[40,16,10298.0],[40,17,34441.0],[40,18,496.0],[40,19,3007.0],[40,20,263.0],[40,21,10558.0],[40,22,5669.0],[40,23,1110.0],[40,24,2180.0],[40,25,1876.0],[40,26,4906.0],[40,27,10755.0],[40,28,1248.0],[40,29,3634.0],[40,30,12846.0],[40,31,20650.0],[40,32,5804.0],[40,33,11176.0],[40,34,34273.0],[40,35,7303.0],[40,36,14499.0],[40,37,12903.0],[40,38,22573.0],[40,39,1860.0],[40,40,3423.0],[40,41,17363.0],[40,42,1121.0],[40,43,9046.0],[40,44,20580.0],[40,45,4552.0],[40,46,7366.0],[40,47,7648.0],[41,2,3331.0],[41,3,2.0],[41,4,1.0],[41,5,2.0],[41,7,25.0],[41,10,1.0],[41,11,1695.0],[41,17,3.0],[41,18,24.0],[41,19,237.0],[41,22,1.0],[41,23,564.0],[41,25,138.0],[41,32,204.0],[41,36,942.0],[41,37,605.0],[41,45,858.0],[42,1,9398.0],[42,2,4062.0],[42,4,1.0],[42,5,4.0],[42,6,7587.0],[42,7,13663.0],[42,8,1845.0],[42,9,3.0],[42,10,3455.0],[42,11,495.0],[42,12,950.0],[42,13,12812.0],[42,14,4.0],[42,15,2.0],[42,16,2.0],[42,17,1.0],[42,18,112.0],[42,20,107.0],[42,21,1.0],[42,22,8933.0],[42,23,677.0],[42,24,104.0],[42,25,338.0],[42,26,3.0],[42,27,1413.0],[42,29,121.0],[42,30,1295.0],[42,32,2.0],[42,33,1498.0],[42,34,3.0],[42,35,238.0],[42,36,1158.0],[42,37,11.0],[42,38,1.0],[42,39,1827.0],[42,40,1299.0],[42,41,2.0],[42,42,10385.0],[42,43,4.0],[42,45,1.0],[42,47,898.0],[43,0,1554.0],[43,1,90.0],[43,2,242.0],[43,4,538.0],[43,10,2525.0],[43,14,380.0],[43,18,196.0],[43,19,722.0],[43,20,5.0],[43,22,1.0],[43,24,189.0],[43,27,365.0],[43,31,193.0],[43,33,1.0],[43,36,2955.0],[43,42,122.0],[43,47,224.0],[44,0,660.0],[44,4,2.0],[44,5,1834.0],[44,7,722.0],[44,8,1.0],[44,9,2399.0],[44,10,27.0],[44,11,5623.0],[44,14,2.0],[44,15,175.0],[44,16,1802.0],[44,17,6770.0],[44,18,1635.0],[44,19,187.0],[44,20,582.0],[44,24,7058.0],[44,26,2052.0],[44,27,1252.0],[44,29,2135.0],[44,32,928.0],[44,35,161.0],[44,37,2.0],[44,39,194.0],[44,40,746.0],[44,41,370.0],[44,42,381.0],[44,47,1968.0],[45,2,2139.0],[45,4,1.0],[45,6,1.0],[45,8,1.0],[45,9,1.0],[45,11,88.0],[45,12,1.0],[45,13,491.0],[45,15,28.0],[45,17,726.0],[45,18,67.0],[45,20,1.0],[45,23,1423.0],[45,24,72.0],[45,25,255.0],[45,30,2523.0],[45,40,391.0],[45,41,30.0],[45,45,543.0],[45,47,550.0]],"rows": [{"id": "Unassigned;Other;Other;Other", "metadata": null},{"id": "k__Bacteria;p__Actinobacteria;c__Acidimicrobiia;o__Acidimicrobiales", "metadata": null},{"id": "k__Bacteria;p__Actinobacteria;c__Actinobacteria;o__Actinomycetales", "metadata": null},{"id": "k__Bacteria;p__Actinobacteria;c__Rubrobacteria;o__Rubrobacterales", "metadata": null},{"id": "k__Bacteria;p__Bacteroidetes;c__Bacteroidia;o__Bacteroidales", "metadata": null},{"id": "k__Bacteria;p__Bacteroidetes;c__Cytophagia;o__Cytophagales", "metadata": null},{"id": "k__Bacteria;p__Bacteroidetes;c__Flavobacteriia;o__Flavobacteriales", "metadata": null},{"id": "k__Bacteria;p__Bacteroidetes;c__[Saprospirae];o__[Saprospirales]", "metadata": null},{"id": "k__Bacteria;p__Chlamydiae;c__Chlamydiia;o__Chlamydiales", "metadata": null},{"id": "k__Bacteria;p__Cyanobacteria;c__Oscillatoriophycideae;o__Chroococcales", "metadata": null},{"id": "k__Bacteria;p__Cyanobacteria;c__Synechococcophycideae;o__Synechococcales", "metadata": null},{"id": "k__Bacteria;p__Firmicutes;c__Bacilli;o__Bacillales", "metadata": null},{"id": "k__Bacteria;p__Firmicutes;c__Bacilli;o__Lactobacillales", "metadata": null},{"id": "k__Bacteria;p__Firmicutes;c__Clostridia;o__Clostridiales", "metadata": null},{"id": "k__Bacteria;p__Fusobacteria;c__Fusobacteriia;o__Fusobacteriales", "metadata": null},{"id": "k__Bacteria;p__Planctomycetes;c__Phycisphaerae;o__Phycisphaerales", "metadata": null},{"id": "k__Bacteria;p__Planctomycetes;c__Planctomycetia;o__Gemmatales", "metadata": null},{"id": "k__Bacteria;p__Planctomycetes;c__Planctomycetia;o__Pirellulales", "metadata": null},{"id": "k__Bacteria;p__Planctomycetes;c__Planctomycetia;o__Planctomycetales", "metadata": null},{"id": "k__Bacteria;p__Proteobacteria;c__Alphaproteobacteria;o__", "metadata": null},{"id": "k__Bacteria;p__Proteobacteria;c__Alphaproteobacteria;o__BD7-3", "metadata": null},{"id": "k__Bacteria;p__Proteobacteria;c__Alphaproteobacteria;o__Caulobacterales", "metadata": null},{"id": "k__Bacteria;p__Proteobacteria;c__Alphaproteobacteria;o__Kiloniellales", "metadata": null},{"id": "k__Bacteria;p__Proteobacteria;c__Alphaproteobacteria;o__Rhizobiales", "metadata": null},{"id": "k__Bacteria;p__Proteobacteria;c__Alphaproteobacteria;o__Rhodobacterales", "metadata": null},{"id": "k__Bacteria;p__Proteobacteria;c__Alphaproteobacteria;o__Rhodospirillales", "metadata": null},{"id": "k__Bacteria;p__Proteobacteria;c__Alphaproteobacteria;o__Rickettsiales", "metadata": null},{"id": "k__Bacteria;p__Proteobacteria;c__Alphaproteobacteria;o__Sphingomonadales", "metadata": null},{"id": "k__Bacteria;p__Proteobacteria;c__Betaproteobacteria;Other", "metadata": null},{"id": "k__Bacteria;p__Proteobacteria;c__Betaproteobacteria;o__", "metadata": null},{"id": "k__Bacteria;p__Proteobacteria;c__Betaproteobacteria;o__Burkholderiales", "metadata": null},{"id": "k__Bacteria;p__Proteobacteria;c__Betaproteobacteria;o__Neisseriales", "metadata": null},{"id": "k__Bacteria;p__Proteobacteria;c__Betaproteobacteria;o__Rhodocyclales", "metadata": null},{"id": "k__Bacteria;p__Proteobacteria;c__Deltaproteobacteria;o__Myxococcales", "metadata": null},{"id": "k__Bacteria;p__Proteobacteria;c__Epsilonproteobacteria;o__Campylobacterales", "metadata": null},{"id": "k__Bacteria;p__Proteobacteria;c__Gammaproteobacteria;o__Alteromonadales", "metadata": null},{"id": "k__Bacteria;p__Proteobacteria;c__Gammaproteobacteria;o__Chromatiales", "metadata": null},{"id": "k__Bacteria;p__Proteobacteria;c__Gammaproteobacteria;o__Enterobacteriales", "metadata": null},{"id": "k__Bacteria;p__Proteobacteria;c__Gammaproteobacteria;o__Legionellales", "metadata": null},{"id": "k__Bacteria;p__Proteobacteria;c__Gammaproteobacteria;o__Oceanospirillales", "metadata": null},{"id": "k__Bacteria;p__Proteobacteria;c__Gammaproteobacteria;o__Pseudomonadales", "metadata": null},{"id": "k__Bacteria;p__Proteobacteria;c__Gammaproteobacteria;o__Thiotrichales", "metadata": null},{"id": "k__Bacteria;p__Proteobacteria;c__Gammaproteobacteria;o__Vibrionales", "metadata": null},{"id": "k__Bacteria;p__Proteobacteria;c__Gammaproteobacteria;o__Xanthomonadales", "metadata": null},{"id": "k__Bacteria;p__TM6;c__SJA-4;o__", "metadata": null},{"id": "k__Bacteria;p__Verrucomicrobia;c__Verrucomicrobiae;o__Verrucomicrobiales", "metadata": null}],"columns": [{"id": "mcav.2.c.8.1", "metadata": null},{"id": "mcav.39.bx.24.10", "metadata": null},{"id": "mcav.33.bx.4.12", "metadata": null},{"id": "mcav.44.bx.32.11", "metadata": null},{"id": "mcav.19.vcbx.24.5", "metadata": null},{"id": "mcav.9.c.4.3", "metadata": null},{"id": "mcav.35.vc.24.9", "metadata": null},{"id": "mcav.30.vc.8.8", "metadata": null},{"id": "mcav.23.vcbx.24.6", "metadata": null},{"id": "mcav.7.c.24.2", "metadata": null},{"id": "mcav.1.c.4.1", "metadata": null},{"id": "mcav.36.vc.32.9", "metadata": null},{"id": "mcav.21.vcbx.4.6", "metadata": null},{"id": "mcav.42.bx.8.11", "metadata": null},{"id": "mcav.14.vcbx.8.8", "metadata": null},{"id": "mcav.11.c.24.3", "metadata": null},{"id": "mcav.10.c.8.3", "metadata": null},{"id": "mcav.18.vcbx.8.5", "metadata": null},{"id": "mcav.16.vcbx.32.4", "metadata": null},{"id": "mcav.40.bx.32.10", "metadata": null},{"id": "mcav.32.vc.32.8", "metadata": null},{"id": "mcav.22.vcbx.8.6", "metadata": null},{"id": "mcav.26.vc.8.7", "metadata": null},{"id": "mcav.31.vc.24.8", "metadata": null},{"id": "mcav.28.vc.32.7", "metadata": null},{"id": "mcav.24.vcbx.32.6", "metadata": null},{"id": "mcav.4.c.32.1", "metadata": null},{"id": "mcav.5.c.4.2", "metadata": null},{"id": "mcav.27.vc.24.7", "metadata": null},{"id": "mcav.17.vcbx.4.5", "metadata": null},{"id": "mcav.8.c.32.2", "metadata": null},{"id": "mcav.41.vc.4.8", "metadata": null},{"id": "mcav.43.bx.24.11", "metadata": null},{"id": "mcav.12.c.32.3", "metadata": null},{"id": "mcav.45.vc.4.9", "metadata": null},{"id": "mcav.25.bx.4.10", "metadata": null},{"id": "mcav.6.c.8.2", "metadata": null},{"id": "mcav.3.c.24.1", "metadata": null},{"id": "mcav.15.vcbx.24.4", "metadata": null},{"id": "mcav.29.bx.4.11", "metadata": null},{"id": "mcav.13.vcbx.4.4", "metadata": null},{"id": "mcav.48.bx.32.12", "metadata": null},{"id": "mcav.37.vc.4.7", "metadata": null},{"id": "mcav.38.bx.8.10", "metadata": null},{"id": "mcav.47.bx.24.12", "metadata": null},{"id": "mcav.20.vcbx.32.5", "metadata": null},{"id": "mcav.46.bx.8.12", "metadata": null},{"id": "mcav.34.vc.8.9", "metadata": null}]}
