# Supplementary material for: Alien vs. predator: bacterial challenge alters coral microbiomes unless controlled by Halobacteriovorax predators
Source: PeerJ. 2017 May 31;5:e3315. doi: 10.7717/peerj.3315 (PMC5455293; doi:10.7717/peerj.3315)
Supplement: Supplemental Information 6 [file peerj-05-3315-s006.tre]

((3036504:0.00322,(875678:0.00014,(549506:0.00014,(New.CleanUp.ReferenceOTU4765:0.02971,(((((New.CleanUp.ReferenceOTU7802:0.03473,(100203:0.00014,New.CleanUp.ReferenceOTU5949:0.03008)0.796:0.00016)0.811:0.00014,348420:0.00485)0.834:0.00014,256685:0.00014)0.000:0.00014,((587602:0.00015,(3994882:0.00015,New.CleanUp.ReferenceOTU430:0.00485)0.463:0.00484)0.914:0.00978,(4442662:0.00484,New.CleanUp.ReferenceOTU4356:0.01464)0.808:0.00484)0.953:0.00015)0.932:0.00014,(New.CleanUp.ReferenceOTU2943:0.02478,322801:0.00015)0.834:0.00483)0.905:0.00014)0.844:0.00484)0.902:0.0097)0.927:0.00322)0.927:0.00321,((4343401:0.00483,(((((829814:0.00496,(534690:0.00015,(4381005:0.00014,New.CleanUp.ReferenceOTU6066:0.00014)0.993:0.0188)0.773:0.0045)0.624:0.00926,(4426295:0.00461,(((2160270:0.00487,((836061:0.00483,242293:0.00014)0.791:0.00485,(4395697:0.00014,(776992:0.00014,(102537:0.00483,((101175:0.00963,105500:0.00964)0.948:0.00015,New.CleanUp.ReferenceOTU2311:0.01462)0.558:0.00014)0.905:0.00014)0.975:0.00014)0.889:0.00933)0.883:0.00938)0.449:0.00939,((546187:0.00014,252231:0.02984)0.962:0.02012,New.CleanUp.ReferenceOTU474:0.0358)0.745:0.00449)0.868:0.00014,(((New.CleanUp.ReferenceOTU3798:0.02985,(23200:0.00485,(559328:0.01469,(4411192:0.00015,(4411367:0.00015,((New.CleanUp.ReferenceOTU2268:0.02506,New.CleanUp.ReferenceOTU5808:0.03333)0.717:0.00491,((4392684:0.00485,New.CleanUp.ReferenceOTU2210:0.00096)0.005:0.00013,3363021:0.00014)0.992:0.00012)0.883:0.008)0.858:0.00801)0.915:0.00801)0.025:0.00016)0.801:0.00811)0.787:0.00799,(155367:0.00014,(842037:0.00014,(New.CleanUp.ReferenceOTU5209:0.04144,1101488:0.00483)0.530:0.00014)0.000:0.00014)0.871:0.00015)0.892:0.0126,4192023:0.00014)0.155:0.00016)0.236:0.00014)0.839:0.00602)0.699:0.00014,((((New.CleanUp.ReferenceOTU3935:0.02902,(New.CleanUp.ReferenceOTU387:0.02387,New.CleanUp.ReferenceOTU915:0.02199)0.758:0.01442)0.910:0.01708,((((New.CleanUp.ReferenceOTU1788:0.03499,(((142393:0.00487,(((((New.CleanUp.ReferenceOTU4500:0.03048,(New.CleanUp.ReferenceOTU889:0.00014,((358461:0.01948,171996:0.0102)1.000:0.00014,(245648:0.00976,(138528:0.00014,(532336:0.00485,4429736:0.00485)0.858:0.00014)1.000:0.00014)0.727:0.00016)0.919:0.00016)0.763:0.00372)0.884:0.01065,((New.CleanUp.ReferenceOTU1198:0.00966,New.CleanUp.ReferenceOTU782:0.04538)0.971:0.02906,(2785331:0.0349,((((816411:0.00014,(4360168:0.00485,((669173:0.01009,608293:0.00015)0.804:0.00483,New.CleanUp.ReferenceOTU1173:0.00929)0.862:0.0043)0.342:0.0001)0.403:0.00013,3876492:0.00486)0.982:0.00015,(New.CleanUp.ReferenceOTU2954:0.02558,New.CleanUp.ReferenceOTU650:0.02888)0.899:0.01847)0.884:0.00014,(New.CleanUp.ReferenceOTU3139:0.02742,New.CleanUp.ReferenceOTU5133:0.01876)0.753:0.00445)0.874:0.00894)0.758:0.00445)0.839:0.01121)0.207:0.01292,(4482278:0.00014,((((687574:0.00485,919826:0.00485)0.848:0.00984,(656520:0.0201,(27188:0.00015,(4422568:0.01471,(1126359:0.00014,549666:0.00974)0.905:0.00015)0.853:0.00481)0.767:0.00457)0.923:0.01515)0.974:0.0252,(1131853:0.00486,5803:0.00014)0.969:0.00014)0.989:0.02956,((New.ReferenceOTU81:0.1256,(New.CleanUp.ReferenceOTU31:0.10001,New.CleanUp.ReferenceOTU86:0.08741)0.955:0.06186)0.581:0.02265,((((4326576:0.00015,((((((1131621:0.00975,(New.CleanUp.ReferenceOTU340:0.00486,4451039:0.00014)0.097:0.00014)0.872:0.00485,(4362599:0.00485,4438414:0.00014)0.886:0.00016)0.984:0.01983,New.CleanUp.ReferenceOTU3157:0.00014)0.296:0.00017,(4358911:0.01472,2570548:0.00491)0.881:0.00974)0.748:0.01112,((4425566:0.01481,1147075:0.00015)0.939:0.01917,((((((520995:0.01473,(4313781:0.00014,154130:0.00485)0.939:0.00975)1.000:0.00014,(((19540:0.00014,(364960:0.00483,256270:0.00483)0.853:0.00014)1.000:0.00015,((140881:0.00977,106356:0.00489)0.786:0.00482,((((New.CleanUp.ReferenceOTU1944:0.03021,New.CleanUp.ReferenceOTU2968:0.0179)0.834:0.00829,((368902:0.00483,(296473:0.00484,New.CleanUp.ReferenceOTU1741:0.03487)0.610:0.00014)0.964:0.0001,(2512064:0.00483,4428440:0.00483)0.889:0.00014)0.972:0.00013)0.575:0.00016,(New.CleanUp.ReferenceOTU5458:0.00361,159906:0.00014)0.867:0.00361)0.943:0.00809,((1145177:0.00014,(698192:0.00484,New.CleanUp.ReferenceOTU2142:0.0349)0.897:0.00014)0.474:0.00014,New.CleanUp.ReferenceOTU4521:0.02955)0.945:0.00015)0.880:0.00742)0.778:0.0037)0.924:0.0074,(((670021:0.00326,((567643:0.00014,153431:0.00485)0.869:0.00016,700215:0.01474)0.921:0.00318)0.921:0.00318,4328225:0.00015)0.932:0.00963,4313348:0.00486)1.000:0.00016)0.831:0.00367)0.513:0.00739,((4263468:0.00014,(255271:0.00014,3496239:0.00485)0.967:0.00014)0.919:0.00465,(975175:0.01976,((995087:0.00486,271908:0.00014)0.962:0.01481,(1139336:0.00015,(4433321:0.00975,(822992:0.00014,New.CleanUp.ReferenceOTU923:0.00974)1.000:0.06289)0.909:0.01494)0.942:0.01481)0.009:0.00014)0.954:0.00014)1.000:0.00015)0.824:0.00367,(((4060656:0.00976,((((359953:0.00014,(169231:0.00483,((New.CleanUp.ReferenceOTU6261:0.01958,(New.CleanUp.ReferenceOTU3236:0.00972,(New.CleanUp.ReferenceOTU6941:0.02455,605837:0.00484)0.635:0.00014)0.892:0.00015)0.920:0.00977,997770:0.00484)0.217:0.00015)0.843:0.00484)0.886:0.00014,(316226:0.00971,153616:0.00014)0.966:0.01465)0.928:0.00975,New.CleanUp.ReferenceOTU1452:0.03207)0.779:0.00015,((New.CleanUp.ReferenceOTU1177:0.02992,New.CleanUp.ReferenceOTU1781:0.02995)0.772:0.00473,(592272:0.02459,(New.CleanUp.ReferenceOTU1430:0.03496,(4294811:0.00484,(250136:0.00014,(4350099:0.00484,(3663345:0.00483,(1129828:0.00484,((81512:0.00322,(1110166:0.00014,687109:0.00483)0.925:0.00322)0.921:0.00322,New.CleanUp.ReferenceOTU2418:0.01323)0.055:0.00014)0.000:0.00015)0.000:0.00016)0.000:0.00016)0.454:0.00015)0.130:0.00014)0.907:0.02767)0.819:0.00016)0.908:0.02694)0.930:0.02345)0.492:0.00015,2027409:0.00014)0.263:0.00014,New.CleanUp.ReferenceOTU2127:0.03081)0.585:0.00015)0.837:0.00374,572325:0.00015)0.928:0.01452,((3776225:0.00014,(343990:0.00016,(4420764:0.00016,((160406:0.00485,((593437:0.00014,New.CleanUp.ReferenceOTU925:0.00014)0.651:0.00014,(New.CleanUp.ReferenceOTU8850:0.02487,(4433371:0.00484,251897:0.00014)0.910:0.00015)0.860:0.00481)0.947:0.01748)0.856:0.01155,((688458:0.00015,((4385501:0.00014,New.CleanUp.ReferenceOTU3148:0.01958)0.729:0.00015,(4427903:0.00014,(New.CleanUp.ReferenceOTU4931:0.02572,(New.CleanUp.ReferenceOTU2003:0.00969,(3486589:0.00014,4330693:0.00483)0.877:0.00014)0.735:0.00423)0.987:0.02563)0.905:0.00977)0.954:0.01456)0.446:0.0048,(4197191:0.00974,4400687:0.00014)0.892:0.00014)0.965:0.01971)0.884:0.01176)0.859:0.00571)0.084:0.00572)0.953:0.01736,((((((New.CleanUp.ReferenceOTU862:0.04201,((New.CleanUp.ReferenceOTU3028:0.02523,New.CleanUp.ReferenceOTU4281:0.02523)0.835:0.00931,(140574:0.00014,(227491:0.00484,(New.CleanUp.ReferenceOTU2179:0.02435,4414090:0.00258)0.774:0.0025)0.876:0.00016)0.903:0.00014)0.896:0.00014)0.944:0.01449,(138930:0.00484,(802792:0.00972,(369965:0.00975,(4345338:0.00483,New.CleanUp.ReferenceOTU362:0.0097)0.368:0.00015)0.973:0.01971)0.114:0.00016)0.920:0.00014)0.909:0.00967,((3573437:0.00484,4327730:0.00016)0.869:0.00484,(((4126876:0.00282,New.CleanUp.ReferenceOTU312:0.11213)0.672:0.00211,781232:0.00483)0.895:0.00978,(((((3290172:0.00483,700044:0.00014)0.937:0.0097,(New.CleanUp.ReferenceOTU2514:0.04459,New.CleanUp.ReferenceOTU3618:0.01655)0.038:0.00011)0.000:0.00014,544086:0.00483)0.022:0.00012,New.CleanUp.ReferenceOTU3876:0.0237)0.820:0.01185,4420077:0.01463)0.008:0.00014)0.130:0.00015)0.379:0.00014)0.750:0.00014,((904675:0.00014,46143:0.00972)0.979:0.00015,(New.CleanUp.ReferenceOTU3055:0.01874,(New.CleanUp.ReferenceOTU2416:0.01814,163471:0.00794)0.769:0.00725)0.871:0.00014)0.922:0.00925)0.847:0.00756,((New.CleanUp.ReferenceOTU3811:0.02849,New.CleanUp.ReferenceOTU8465:0.03869)0.453:0.00014,569576:0.01463)0.615:0.00016)0.927:0.01104,(((435644:0.00012,(((5826:0.00014,3513556:0.00486)0.927:0.00324,963446:0.00323)0.000:0.00052,4306551:0.00014)1.000:0.00271)0.879:0.00015,(1145693:0.02513,134653:0.01492)0.760:0.00469)0.869:0.00486,(((314959:0.00486,(New.CleanUp.ReferenceOTU1086:0.02048,(238554:0.00485,(1147246:0.00014,(1123147:0.00485,(3774734:0.00973,(((4404049:0.00015,((239119:0.00486,(4430760:0.00485,4421174:0.00014)0.819:0.00014)0.916:0.00975,(1519447:0.00485,(4456340:0.00014,New.CleanUp.ReferenceOTU968:0.00014)0.483:0.00012)0.007:0.00014)0.906:0.01691)0.891:0.01693,((2729077:0.00896,763816:0.00014)0.912:0.00447,(1146916:0.00014,(534160:0.00485,306401:0.01978)0.964:0.00014)0.948:0.00014)0.763:0.00446)0.415:0.00015,544324:0.00485)0.858:0.02313)0.355:0.00016)0.470:0.00014)0.471:0.00014)0.741:0.00014)0.835:0.00612)0.211:0.00015,146037:0.00485)0.409:0.00016,(135260:0.00015,(839318:0.00916,(161272:0.00983,235468:0.00489)0.808:0.00282)0.808:0.00267)0.853:0.00485)0.026:0.00015)0.838:0.0061)0.548:0.00016)0.632:0.00348)0.044:0.00729)0.878:0.01669)0.878:0.01901,(4328527:0.00495,(30868:0.00957,(4400517:0.00483,(((170768:0.00972,4384063:0.00015)1.000:0.00097,310049:0.00014)1.000:0.00387,New.CleanUp.ReferenceOTU2894:0.0246)0.891:0.00014)0.982:0.00015)0.880:0.0096)0.976:0.02445)0.446:0.0093)0.939:0.02912,(((((1117642:0.00977,((((306266:0.00973,(1119126:0.00485,New.CleanUp.ReferenceOTU1240:0.03898)0.083:0.00014)0.473:0.00016,4405551:0.00486)0.475:0.00016,4335821:0.02488)0.624:0.00016,New.CleanUp.ReferenceOTU5731:0.00364)0.941:0.01411)0.169:0.00016,(New.CleanUp.ReferenceOTU8087:0.03986,((((4332238:0.00975,(((((New.CleanUp.ReferenceOTU3983:0.03466,(New.CleanUp.ReferenceOTU3518:0.03719,New.CleanUp.ReferenceOTU5579:0.02931)0.844:0.0147)0.790:0.00563,New.CleanUp.ReferenceOTU390:0.04387)0.018:0.00015,New.CleanUp.ReferenceOTU398:0.00014)0.055:0.00015,143130:0.00014)0.000:0.00014,345333:0.00485)0.705:0.00119)0.555:0.0247,New.CleanUp.ReferenceOTU5666:0.00599)0.884:0.01404,(24063:0.00485,(147025:0.00014,(((4403131:0.00487,1134510:0.00979)0.919:0.00325,5158:0.00323)0.898:0.00323,(New.CleanUp.ReferenceOTU377:0.01308,654003:0.00483)0.685:0.00408)0.046:0.00014)0.000:0.00016)0.025:0.00011)0.826:0.00394,(570213:0.02524,((((((135498:0.00484,((((((325677:0.0098,1146393:0.0146)0.922:0.00014,New.CleanUp.ReferenceOTU4091:0.01792)0.827:0.00443,((New.CleanUp.ReferenceOTU2512:0.01683,(New.CleanUp.ReferenceOTU3600:0.03035,New.CleanUp.ReferenceOTU2597:0.02966)0.578:0.00014)0.795:0.00556,((New.CleanUp.ReferenceOTU7306:0.01787,(New.CleanUp.ReferenceOTU2463:0.06893,New.CleanUp.ReferenceOTU698:0.01894)0.812:0.01766)0.772:0.00471,(150935:0.00484,(New.CleanUp.ReferenceOTU3984:0.03489,((New.CleanUp.ReferenceOTU2902:0.029,New.CleanUp.ReferenceOTU4976:0.02293)0.764:0.00615,(New.CleanUp.ReferenceOTU1242:0.03611,((New.CleanUp.ReferenceOTU1142:0.0191,New.CleanUp.ReferenceOTU879:0.02367)0.737:0.00458,(New.CleanUp.ReferenceOTU1506:0.03273,New.CleanUp.ReferenceOTU1767:0.04145)0.761:0.02013)0.358:0.01179)0.169:0.00016)0.272:0.00014)0.405:0.00014)0.776:0.00015)0.058:0.00016)0.345:0.00014)0.105:0.00015,New.CleanUp.ReferenceOTU2485:0.02699)0.000:0.00016,(621303:0.01454,New.CleanUp.ReferenceOTU7205:0.02215)0.000:0.00016)0.827:0.00075,((New.CleanUp.ReferenceOTU2168:0.00014,(New.CleanUp.ReferenceOTU1670:0.03372,New.CleanUp.ReferenceOTU7714:0.07171)0.985:0.05275)0.969:0.03453,New.CleanUp.ReferenceOTU4249:0.02975)0.846:0.00964)0.328:0.00384)0.617:0.00276,New.CleanUp.ReferenceOTU3018:0.02238)0.523:0.00014,((194356:0.00014,((New.CleanUp.ReferenceOTU4688:0.02748,New.CleanUp.ReferenceOTU486:0.01375)0.857:0.00044,(2648149:0.00014,(401193:0.00491,New.CleanUp.ReferenceOTU4923:0.04016)0.775:0.00478)0.862:0.00484)0.000:0.0001)0.224:0.00011,New.CleanUp.ReferenceOTU4802:0.03482)0.961:0.00376)0.867:0.01421,(141776:0.00969,251124:0.00016)0.153:0.00613)0.906:0.01595,4408439:0.00856)0.662:0.00483,((New.CleanUp.ReferenceOTU1049:0.05602,New.CleanUp.ReferenceOTU4372:0.00016)0.415:0.03924,(New.CleanUp.ReferenceOTU1034:0.02468,(New.CleanUp.ReferenceOTU2830:0.00014,New.CleanUp.ReferenceOTU790:0.05025)0.967:0.03064)0.000:0.01093)0.958:0.04065)0.194:0.0069)0.751:0.0049)0.491:0.00015)0.867:0.00625)0.624:0.00117,(New.CleanUp.ReferenceOTU2452:0.00974,(New.CleanUp.ReferenceOTU6535:0.01465,(4317136:0.00323,((1146588:0.00014,(New.CleanUp.ReferenceOTU259:0.00485,New.CleanUp.ReferenceOTU6052:0.01971)0.936:0.00014)0.949:0.0001,(New.CleanUp.ReferenceOTU4211:0.01472,569481:0.00487)0.725:0.00016)0.931:0.00323)0.931:0.00323)0.025:0.00015)0.950:0.02449)0.848:0.01579,((((((((New.CleanUp.ReferenceOTU1387:0.00256,New.CleanUp.ReferenceOTU7275:0.01959)0.000:0.00014,((718100:0.00484,(1119959:0.00014,(New.CleanUp.ReferenceOTU1046:0.01465,New.CleanUp.ReferenceOTU5369:0.02453)0.974:0.00014)0.928:0.00015)0.941:0.02307,(((263348:0.01544,(1123043:0.00014,New.CleanUp.ReferenceOTU766:0.00963)0.907:0.00015)0.923:0.01596,(581316:0.00969,(569516:0.00014,New.CleanUp.ReferenceOTU1067:0.00971)0.938:0.00015)0.888:0.01997)0.848:0.01282,((4363608:0.01144,94969:0.0132)0.878:0.01511,(95741:0.03029,(926312:0.00482,(New.CleanUp.ReferenceOTU388:0.00483,(557512:0.00014,(522047:0.00015,221560:0.00484)0.966:0.00014)0.900:0.00013)0.749:0.00491)0.949:0.02553)0.888:0.01667)0.844:0.01121)0.646:0.01059)0.952:0.0291)0.073:0.00016,((428807:0.00014,New.CleanUp.ReferenceOTU6195:0.03444)0.752:0.00494,((4403486:0.00014,New.CleanUp.ReferenceOTU2759:0.02442)0.881:0.00978,(273066:0.00482,151316:0.00014)0.757:0.00484)0.882:0.00967)0.921:0.01953)0.912:0.03621,New.CleanUp.ReferenceOTU5239:0.02964)0.987:0.05327,((((New.CleanUp.ReferenceOTU1897:0.0147,261099:0.01978)0.755:0.00524,((510999:0.02323,(((New.CleanUp.ReferenceOTU3520:0.06105,New.CleanUp.ReferenceOTU3851:0.01189)0.902:0.0181,(4614:0.00014,New.CleanUp.ReferenceOTU205:0.0097)0.925:0.00013)0.897:0.01431,New.CleanUp.ReferenceOTU7964:0.03144)0.751:0.00563)0.325:0.00741,4471228:0.03795)0.377:0.00953)0.969:0.02428,((527906:0.00485,(551756:0.00014,New.CleanUp.ReferenceOTU3415:0.00014)0.644:0.00016)0.998:0.06148,((774746:0.01967,((863772:0.00014,(1056070:0.00014,New.CleanUp.ReferenceOTU1238:0.02369)0.454:0.00014)0.351:0.00014,(52859:0.00014,688365:0.00483)0.832:0.00484)0.442:0.00016)0.525:0.00015,((332595:0.00484,(41463:0.00484,115024:0.0097)0.352:0.00015)0.761:0.00497,4434753:0.03592)0.631:0.00969)0.925:0.02499)0.351:0.00741)0.727:0.00015,((537055:0.00014,256612:0.00483)0.998:0.05242,762487:0.01689)0.852:0.01086)0.788:0.01352)0.879:0.01293,(((352247:0.01835,(New.CleanUp.ReferenceOTU4914:0.00935,(344447:0.00014,4473154:0.00483)0.970:0.00016)0.863:0.01089)0.780:0.01043,((4403267:0.03502,(390344:0.00014,(3354149:0.00014,(3134290:0.00975,4403266:0.00483)0.891:0.00014)0.851:0.00014)0.853:0.01025)0.231:0.00595,(((4394486:0.00014,(New.CleanUp.ReferenceOTU280:0.01962,New.CleanUp.ReferenceOTU2928:0.01951)0.963:0.00016)0.746:0.00014,(New.CleanUp.ReferenceOTU1016:0.01475,323954:0.00489)0.895:0.00014)0.892:0.01689,(4480299:0.00014,(4482760:0.0299,(806354:0.00014,(277481:0.00014,(New.CleanUp.ReferenceOTU1055:0.00453,(New.CleanUp.ReferenceOTU547:0.03475,(New.CleanUp.ReferenceOTU4267:0.05342,New.CleanUp.ReferenceOTU2796:0.03505)0.422:0.00014)0.999:0.00016)0.863:0.00409)0.940:0.00824)0.883:0.0112)0.297:0.00588)0.413:0.0135)0.903:0.0185)0.396:0.00495)0.908:0.01468,(((New.CleanUp.ReferenceOTU442:0.01976,New.CleanUp.ReferenceOTU7081:0.03045)0.951:0.02018,(((New.CleanUp.ReferenceOTU993:0.0352,1084983:0.00014)0.515:0.00015,(New.CleanUp.ReferenceOTU2220:0.02814,165867:0.00014)0.917:0.00458)0.816:0.00459,(((New.CleanUp.ReferenceOTU5638:0.00988,(New.CleanUp.ReferenceOTU1984:0.02027,(4375477:0.0049,((822328:0.00014,((New.CleanUp.ReferenceOTU3515:0.00974,91427:0.01464)0.922:0.00014,(New.CleanUp.ReferenceOTU256:0.00484,319509:0.02458)0.909:0.00014)0.000:0.00015)0.901:0.00015,(New.CleanUp.ReferenceOTU5842:0.02486,518661:0.01463)0.854:0.00015)0.879:0.00971)0.760:0.00438)0.960:0.02022)0.757:0.00471,(((4426296:0.00014,(New.CleanUp.ReferenceOTU3931:0.02616,New.CleanUp.ReferenceOTU7726:0.00971)0.029:0.00012)0.118:0.00016,(1139596:0.00486,New.CleanUp.ReferenceOTU563:0.00973)0.987:0.02481)0.832:0.01287,114859:0.00015)0.061:0.00014)0.855:0.0125,(92008:0.00016,(161779:0.00015,(New.CleanUp.ReferenceOTU596:0.01505,New.CleanUp.ReferenceOTU4570:0.02501)0.187:0.00953)0.899:0.01447)0.941:0.00965)0.739:0.00015)0.945:0.02817)0.489:0.00016,(New.CleanUp.ReferenceOTU415:0.00888,610753:0.03428)0.920:0.02212)0.053:0.00014)0.767:0.00607)0.122:0.00016,(((((5162:0.01042,(New.CleanUp.ReferenceOTU4032:0.04436,(((4471067:0.00014,((850572:0.00481,165611:0.00014)0.785:0.01483,(New.CleanUp.ReferenceOTU1466:0.00494,(645742:0.00014,(5419:0.00484,(4479288:0.0047,(241317:0.00483,(155955:0.00014,(553981:0.00483,(New.CleanUp.ReferenceOTU4677:0.00874,152350:0.00484)0.000:0.00011)0.498:0.00014)0.178:0.00014)0.161:0.00016)0.827:0.06406)0.390:0.00015)0.991:0.00015)0.961:0.0268)0.759:0.00648)0.847:0.00645,((4337622:0.00323,218154:0.00323)0.910:0.00323,((((157614:0.00014,(New.CleanUp.ReferenceOTU4841:0.04042,(69833:0.00484,809760:0.00014)0.993:0.03871)0.223:0.00014)0.924:0.00515,((1076376:0.00484,(1105689:0.00014,(4329093:0.00014,New.CleanUp.ReferenceOTU1149:0.00015)0.000:0.00012)0.000:0.00012)0.433:0.00014,963779:0.0097)0.000:0.00014)0.471:0.00013,3447868:0.00484)0.000:0.00015,38159:0.00484)0.099:0.00014)0.535:0.00014)0.750:0.00366,New.CleanUp.ReferenceOTU6683:0.02813)0.105:0.00014)0.807:0.00675)0.759:0.00972,(New.CleanUp.ReferenceOTU1031:0.01229,226596:0.01756)0.884:0.02056)0.943:0.02337,((206948:0.00487,(892323:0.00016,510320:0.01486)0.848:0.00488)0.943:0.00014,(255928:0.00848,((3092911:0.00014,(836788:0.00014,256276:0.00485)0.863:0.00485)0.950:0.02542,(554559:0.00014,(855747:0.00972,(1106494:0.00014,235892:0.00484)0.244:0.00015)0.907:0.00975)0.908:0.02148)0.757:0.008)0.918:0.02273)0.341:0.00981)0.943:0.02261,(((589488:0.00483,(360547:0.00014,New.CleanUp.ReferenceOTU394:0.00483)0.760:0.00014)0.990:0.03509,(((New.CleanUp.ReferenceOTU866:0.02467,(829523:0.00014,New.CleanUp.ReferenceOTU520:0.02244)0.070:0.00014)0.845:0.00014,((577123:0.00014,((New.CleanUp.ReferenceOTU5995:0.02476,New.CleanUp.ReferenceOTU2020:0.01974)0.845:0.00015,New.CleanUp.ReferenceOTU7420:0.02527)0.834:0.00472)0.910:0.00014,New.CleanUp.ReferenceOTU5591:0.0237)0.769:0.00014)0.807:0.00434,1140644:0.00015)0.927:0.017)0.744:0.00557,(((New.CleanUp.ReferenceOTU2250:0.01461,155236:0.00014)0.871:0.00988,((545614:0.04788,New.CleanUp.ReferenceOTU137:0.02601)0.015:0.01461,(New.CleanUp.ReferenceOTU3456:0.02039,149505:0.00014)1.000:0.08309)0.840:0.01429)0.907:0.0149,((((511321:0.00015,(1656470:0.01475,(19085:0.00486,((1127852:0.01467,962166:0.00014)0.835:0.00486,(New.CleanUp.ReferenceOTU2792:0.00014,2160433:0.00014)0.452:0.00014)0.000:0.00016)0.111:0.00014)0.828:0.00491)0.865:0.01848,(4372298:0.00015,224376:0.01568)0.992:0.04753)0.908:0.0257,(540672:0.00983,((315196:0.00976,((((813954:0.00487,3755157:0.00487)0.649:0.00014,2920135:0.00486)0.903:0.00016,1118089:0.00014)0.765:0.00014,(686615:0.00184,827285:0.00014)1.000:0.003)0.952:0.00016)0.794:0.00978,(4452721:0.00014,(New.CleanUp.ReferenceOTU1371:0.00508,746873:0.00015)0.695:0.00478)0.839:0.00492)0.012:0.00015)0.923:0.01969)0.851:0.01977,(824245:0.04187,250522:0.03631)0.905:0.02699)0.839:0.01526)0.867:0.00892)0.621:0.00014)0.899:0.01185,((((New.CleanUp.ReferenceOTU2391:0.01447,(673010:0.00014,((((New.CleanUp.ReferenceOTU1726:0.01459,(New.CleanUp.ReferenceOTU7503:0.0148,(841170:0.00013,New.CleanUp.ReferenceOTU404:0.00971)0.759:0.00016)0.887:0.00015)0.986:0.02386,4353264:0.00284)0.798:0.00217,285497:0.00016)0.967:0.03619,((4303696:0.00972,(2770490:0.00014,5547:0.00484)0.598:0.00016)0.833:0.0125,(154174:0.00447,(((New.CleanUp.ReferenceOTU2450:0.08488,New.CleanUp.ReferenceOTU3474:0.00016)0.998:0.03906,(541299:0.00014,New.CleanUp.ReferenceOTU2336:0.00711)0.616:0.00016)0.860:0.00015,(346085:0.01972,(103285:0.00014,(2211108:0.00485,(850108:0.00142,259732:0.01531)1.000:0.00343)0.855:0.00016)0.969:0.00015)0.999:0.06785)0.874:0.02205)0.767:0.01102)0.972:0.0648)0.923:0.03534)0.504:0.00015)0.843:0.00625,765388:0.00015)0.968:0.06575,((831178:0.00972,((537664:0.00014,567336:0.00154)1.000:0.00329,(New.CleanUp.ReferenceOTU3369:0.00014,4816:0.00014)0.446:0.00015)0.000:0.00016)0.985:0.05676,((New.CleanUp.ReferenceOTU1555:0.02461,(New.CleanUp.ReferenceOTU1253:0.01458,(4714:0.00014,548469:0.00016)0.882:0.00014)0.733:0.00014)0.956:0.04828,((591699:0.01475,((258707:0.00978,(157953:0.00014,(574655:0.00485,((278680:0.03098,175931:0.01572)0.570:0.00016,275599:0.0196)0.478:0.00014)0.531:0.00015)0.494:0.00014)0.306:0.00016,261182:0.00487)0.906:0.02687)0.986:0.0591,(((((((4307347:0.00323,85734:0.00323)0.796:0.00321,(70862:0.00483,(575956:0.00014,(New.CleanUp.ReferenceOTU4861:0.05038,New.CleanUp.ReferenceOTU3101:0.00015)0.431:0.0001)0.014:0.00014)0.522:0.0076)0.290:0.00266,((785526:0.00484,New.CleanUp.ReferenceOTU4798:0.05367)0.000:0.00015,4429854:0.01469)0.850:0.03535)0.041:0.0004,(New.CleanUp.ReferenceOTU320:0.0298,New.CleanUp.ReferenceOTU976:0.0148)0.993:0.04017)0.973:0.00158,(New.CleanUp.ReferenceOTU3781:0.03211,New.CleanUp.ReferenceOTU8033:0.01918)0.758:0.0053)0.000:0.00012,(1115447:0.00483,(New.CleanUp.ReferenceOTU1594:0.0605,(52319:0.00484,New.CleanUp.ReferenceOTU433:0.021)0.235:0.00011)0.445:0.00015)0.016:0.00015)0.737:0.00879,(New.CleanUp.ReferenceOTU4588:0.00982,(New.CleanUp.ReferenceOTU2992:0.03992,(89412:0.00014,246850:0.00014)0.903:0.00016)0.724:0.00016)0.934:0.04029)0.213:0.02726)0.835:0.02734)0.762:0.01295)0.753:0.01525)0.642:0.02943,(((((811074:0.00014,152462:0.01474)0.877:0.00348,(146676:0.01471,(3581990:0.00486,(115150:0.00485,(147541:0.00488,(1806981:0.00485,(204970:0.00485,((104129:0.00191,210800:0.00014)1.000:0.00293,(4377104:0.00014,211106:0.00014)0.331:0.00014)0.000:0.00014)0.455:0.00014)0.450:0.00014)0.448:0.00014)0.000:0.00013)0.000:0.00015)0.000:0.00076)0.947:0.01759,829415:0.01423)0.000:0.00015,(((111553:0.00014,((567840:0.00015,(318609:0.00486,766020:0.00015)0.983:0.01993)0.964:0.01482,New.CleanUp.ReferenceOTU5919:0.02143)0.169:0.00015)0.954:0.00016,New.CleanUp.ReferenceOTU598:0.0044)0.973:0.01846,(303643:0.00014,4475561:0.00483)0.829:0.00014)0.000:0.00014)0.989:0.0563,(((4422628:0.00014,(New.CleanUp.ReferenceOTU1553:0.01965,582075:0.00015)0.849:0.00485)0.927:0.02822,(4425688:0.0061,(4417061:0.00015,(86452:0.00014,New.CleanUp.ReferenceOTU470:0.00478)0.969:0.01452)0.321:0.01849)0.964:0.03825)0.916:0.02717,(3486915:0.00486,(616682:0.00495,610418:0.00014)0.611:0.00015)0.973:0.04062)0.813:0.01392)0.645:0.02257)0.887:0.01991)0.409:0.0085)0.969:0.0189,((928928:0.00485,(3180137:0.00014,New.CleanUp.ReferenceOTU370:0.00485)0.690:0.00015)0.910:0.01497,(((((868948:0.00014,(4041669:0.00485,(New.CleanUp.ReferenceOTU917:0.01465,196613:0.00014)0.847:0.00486)0.879:0.00015)0.929:0.00015,(New.CleanUp.ReferenceOTU18:0.06445,1087298:0.04735)0.890:0.0191)0.795:0.00485,(331011:0.00976,(New.ReferenceOTU32:0.00014,(4411920:0.00485,805916:0.0147)0.956:0.00016)0.971:0.00014)0.952:0.01481)0.779:0.00476,(2357381:0.07388,4304357:0.00476)0.745:0.00512)0.880:0.00979,(((109099:0.0049,((4421286:0.00484,New.CleanUp.ReferenceOTU375:0.0049)0.892:0.00982,268198:0.00014)0.881:0.00967)0.882:0.00978,((342767:0.00976,(735185:0.00485,(1112813:0.00014,(142160:0.00486,New.ReferenceOTU16:0.00501)0.388:0.00015)0.000:0.00015)0.481:0.00015)0.463:0.00015,(New.CleanUp.ReferenceOTU3524:0.03496,((1119614:0.00014,557392:0.00971)0.918:0.00484,New.CleanUp.ReferenceOTU5347:0.03465)0.440:0.00016)0.940:0.00976)0.917:0.01508)0.841:0.01008,New.CleanUp.ReferenceOTU2808:0.01996)0.936:0.01543)0.874:0.01011)0.856:0.01011)0.759:0.00373)0.553:0.00013,((4385354:0.00014,New.CleanUp.ReferenceOTU378:0.00971)0.960:0.02564,(814065:0.00014,(New.CleanUp.ReferenceOTU435:0.00486,(306016:0.00014,327373:0.00014)0.921:0.00016)0.835:0.00485)0.984:0.03598)0.398:0.01447)0.792:0.00414)0.562:0.00321,(((New.CleanUp.ReferenceOTU1871:0.02816,(New.CleanUp.ReferenceOTU1429:0.0266,(New.CleanUp.ReferenceOTU6069:0.02249,(New.CleanUp.ReferenceOTU3987:0.01716,((536793:0.00485,(New.CleanUp.ReferenceOTU3153:0.01438,(((4442263:0.01467,((4476136:0.00973,(350486:0.00484,New.CleanUp.ReferenceOTU6325:0.03117)0.157:0.00015)0.354:0.00016,548736:0.00014)0.479:0.00015)0.077:0.00014,(4441263:0.00484,(808046:0.00014,New.CleanUp.ReferenceOTU413:0.00484)0.399:0.00014)0.984:0.01977)0.436:0.00015,(New.CleanUp.ReferenceOTU1040:0.01968,New.CleanUp.ReferenceOTU8388:0.01472)0.745:0.00484)0.183:0.00015)0.000:0.00014)0.414:0.00015,New.CleanUp.ReferenceOTU1108:0.02362)0.394:0.00016)0.035:0.00015)0.924:0.01804)0.642:0.00015)0.783:0.00671,(New.CleanUp.ReferenceOTU7220:0.0246,(4421429:0.00014,New.CleanUp.ReferenceOTU1728:0.00485)0.947:0.02461)0.748:0.00607)0.957:0.02899,((New.CleanUp.ReferenceOTU172:0.04648,(((((((1138985:0.00497,(240545:0.00484,(New.CleanUp.ReferenceOTU5168:0.01968,(545515:0.00014,(4449185:0.01013,1123592:0.00483)0.927:0.00014)0.882:0.00015)0.971:0.00016)0.878:0.00972)0.873:0.00973,(((New.CleanUp.ReferenceOTU419:0.00485,(814055:0.00485,563202:0.00014)0.000:0.00014)0.983:0.02991,(New.CleanUp.ReferenceOTU318:0.00977,(224880:0.00014,(1125587:0.00503,(New.CleanUp.ReferenceOTU8467:0.01087,160300:0.00014)0.953:0.01642)0.487:0.00016)0.492:0.00014)0.946:0.00016)0.926:0.01062,1144787:0.00014)0.559:0.0109)0.741:0.00541,((((1135469:0.00484,223684:0.00014)0.880:0.00016,(4396974:0.01488,(New.CleanUp.ReferenceOTU755:0.03506,(4368451:0.01442,(1141821:0.00014,New.CleanUp.ReferenceOTU391:0.00485)0.942:0.0098)0.895:0.00014)0.970:0.02009)0.756:0.00473)0.862:0.01177,New.CleanUp.ReferenceOTU7437:0.02462)0.737:0.00546,623091:0.00994)0.877:0.01171)0.970:0.02786,1746501:0.00486)0.753:0.00539,4396978:0.01483)0.730:0.00532,(3966252:0.00016,((2802748:0.00039,New.CleanUp.ReferenceOTU5440:0.02382)0.814:0.00545,(New.CleanUp.ReferenceOTU1755:0.02818,((((New.CleanUp.ReferenceOTU4658:0.02355,New.CleanUp.ReferenceOTU654:0.01149)0.778:0.01156,586388:0.00483)0.000:0.00016,5138:0.01461)0.458:0.00016,24111:0.00014)0.210:0.00015)0.734:0.00015)0.883:0.00771)0.754:0.00776)0.960:0.03456,New.CleanUp.ReferenceOTU3308:0.01816)0.917:0.01564)0.939:0.00015,(((386892:0.00014,New.CleanUp.ReferenceOTU3484:0.00014)0.849:0.00424,(4482772:0.00016,4321652:0.00486)1.000:0.00015)0.861:0.01741,(New.CleanUp.ReferenceOTU1996:0.00982,(New.CleanUp.ReferenceOTU771:0.01968,(1128131:0.00012,2571648:0.00484)0.827:0.00015)0.887:0.00981)0.779:0.0051)0.733:0.01677)0.882:0.01596)0.873:0.01194)0.659:0.0044,(((3846637:0.00015,(((1746395:0.00015,(New.CleanUp.ReferenceOTU2537:0.02458,(New.CleanUp.ReferenceOTU3384:0.01689,New.CleanUp.ReferenceOTU2702:0.03199)0.776:0.00015)0.454:0.00016)0.000:0.00016,316649:0.00014)0.462:0.00016,247890:0.00486)0.919:0.00563)0.965:0.02344,((253636:0.00973,(5807:0.00014,(4413178:0.00483,594080:0.00484)0.869:0.00011)0.920:0.00015)0.781:0.00416,(4409037:0.02998,((New.CleanUp.ReferenceOTU6621:0.01466,167302:0.00016)0.999:0.06156,(705124:0.00014,New.CleanUp.ReferenceOTU5005:0.01906)0.868:0.02037)0.614:0.01619)0.844:0.01434)0.754:0.00574)0.914:0.01645,((((((((((((New.CleanUp.ReferenceOTU2956:0.01984,New.CleanUp.ReferenceOTU1317:0.03017)0.787:0.00477,(((237131:0.00014,(New.CleanUp.ReferenceOTU8153:0.01987,(New.CleanUp.ReferenceOTU4654:0.02614,New.CleanUp.ReferenceOTU4940:0.01989)0.020:0.00016)0.496:0.00014)0.000:0.00015,592269:0.00014)0.413:0.00011,New.CleanUp.ReferenceOTU814:0.01994)0.911:0.00014)0.399:0.01009,New.CleanUp.ReferenceOTU1002:0.05635)0.900:0.0095,230073:0.00015)1.000:0.18559,New.CleanUp.ReferenceOTU64:0.17192)0.917:0.0589,(New.CleanUp.ReferenceOTU2:0.12486,(New.ReferenceOTU21:0.08251,(New.CleanUp.ReferenceOTU22:0.0989,(New.CleanUp.ReferenceOTU1765:0.02914,(342224:0.00014,New.CleanUp.ReferenceOTU4125:0.02962)0.882:0.00015)0.999:0.12553)0.879:0.04216)0.826:0.03207)0.441:0.0139)0.225:0.01397,New.CleanUp.ReferenceOTU227:0.08256)0.978:0.0617,(((((((New.ReferenceOTU64:0.1392,(272237:0.05643,New.CleanUp.ReferenceOTU114:0.05954)0.965:0.09248)0.844:0.04951,(((New.CleanUp.ReferenceOTU2425:0.00014,1678827:0.00014)0.954:0.0406,(New.CleanUp.ReferenceOTU84:0.04802,(4421551:0.00015,(4335225:0.00014,New.ReferenceOTU70:0.00491)0.829:0.00492)0.749:0.01066)0.778:0.02849)1.000:0.13347,(4315715:0.11909,4405172:0.04597)0.069:0.0446)0.712:0.00014)0.909:0.03771,(725347:0.17845,New.ReferenceOTU54:0.08106)0.945:0.05547)0.838:0.0202,((New.CleanUp.ReferenceOTU153:0.06274,(New.CleanUp.ReferenceOTU176:0.04122,(New.CleanUp.ReferenceOTU2456:0.03463,(535675:0.00014,New.CleanUp.ReferenceOTU2636:0.02972)0.425:0.00014)0.969:0.0357)0.889:0.0215)0.882:0.02238,(New.CleanUp.ReferenceOTU179:0.02803,(((New.CleanUp.ReferenceOTU208:0.04189,(New.ReferenceOTU102:0.04227,(New.CleanUp.ReferenceOTU236:0.02752,New.CleanUp.ReferenceOTU296:0.01768)0.929:0.02493)0.944:0.03561)0.863:0.02535,(500250:0.00014,New.CleanUp.ReferenceOTU373:0.00986)0.973:0.03605)0.332:0.01073,((((4352153:0.03426,(New.CleanUp.ReferenceOTU99:0.04169,(1123461:0.04609,(279648:0.0118,358080:0.03082)0.587:0.00569)0.880:0.05234)1.000:0.16014)0.986:0.08253,(New.CleanUp.ReferenceOTU139:0.06243,(New.CleanUp.ReferenceOTU90:0.00483,New.ReferenceOTU25:0.03073)0.779:0.00504)0.073:0.00015)0.261:0.01301,(New.CleanUp.ReferenceOTU262:0.03843,New.ReferenceOTU76:0.03109)0.891:0.0232)0.879:0.01446,553766:0.03389)0.542:0.01394)0.845:0.02016)0.899:0.02236)0.931:0.02843)0.776:0.0297,(New.CleanUp.ReferenceOTU186:0.17099,(4390305:0.00014,New.ReferenceOTU101:0.00969)0.997:0.14618)0.966:0.10602)0.746:0.01099,(((((((140404:0.12294,(New.CleanUp.ReferenceOTU7472:0.01948,(((New.CleanUp.ReferenceOTU2218:0.05578,New.CleanUp.ReferenceOTU735:0.01704)0.000:0.00014,160679:0.00014)0.400:0.00081,New.CleanUp.ReferenceOTU2987:0.04071)0.762:0.00362)0.988:0.07327)0.400:0.02676,(249290:0.15396,((4371107:0.01427,((244375:0.00014,(New.ReferenceOTU56:0.00011,1065051:0.00014)1.000:0.00479)0.950:0.03927,(1132235:0.01114,(962282:0.00014,1088543:0.00987)0.706:0.00373)0.997:0.09362)0.952:0.0444)0.887:0.01703,(New.CleanUp.ReferenceOTU634:0.01547,(729697:0.00014,217392:0.00483)0.609:0.00015)0.993:0.00016)0.965:0.06798)0.903:0.04453)0.892:0.02589,(((New.CleanUp.ReferenceOTU6861:0.0074,(New.CleanUp.ReferenceOTU1427:0.02593,(New.CleanUp.ReferenceOTU8430:0.01938,(4451251:0.00015,(524725:0.00015,251702:0.00981)0.920:0.00982)0.946:0.01034)0.602:0.00016)0.836:0.01355)1.000:0.16249,(((((((513773:0.00014,2651333:0.00014)0.872:0.01361,((4323733:0.00483,(90701:0.00014,529762:0.00014)0.708:0.00014)0.900:0.00015,((711803:0.00483,221379:0.00014)0.900:0.00913,(688993:0.00015,(13180:0.00462,(546972:0.00483,13100:0.00014)0.874:0.00014)0.898:0.00463)0.805:0.0026)0.805:0.0026)0.747:0.00569)0.991:0.04715,(4350014:0.00014,575299:0.00015)0.860:0.01313)0.780:0.01806,((New.CleanUp.ReferenceOTU3761:0.00014,(13354:0.00014,(4364814:0.00482,(495096:0.00482,(947112:0.00482,(1060029:0.00482,(103606:0.00014,(((New.CleanUp.ReferenceOTU1894:0.07775,(((950909:0.00483,(505626:0.00484,(1047041:0.01084,1082607:0.00094)0.886:0.00404)0.325:0.00014)0.000:0.00014,495067:0.00014)0.393:0.00014,New.CleanUp.ReferenceOTU7011:0.00014)0.553:0.00015)1.000:0.08605,((1049188:0.00014,(New.CleanUp.ReferenceOTU6472:0.04519,(((945061:0.00991,930926:0.00483)0.938:0.00014,912078:0.00014)0.915:0.00014,990201:0.00483)0.945:0.00014)0.949:0.01475)0.995:0.04015,((((1012948:0.00484,((1000986:0.01461,462988:0.00014)0.823:0.00483,(467198:0.00014,New.CleanUp.ReferenceOTU1718:0.00014)0.359:0.00016)0.039:0.00016)0.845:0.00892,New.CleanUp.ReferenceOTU1052:0.03333)0.794:0.00015,((365670:0.00483,(((((New.CleanUp.ReferenceOTU5364:0.01394,(New.CleanUp.ReferenceOTU1203:0.01093,(New.CleanUp.ReferenceOTU7875:0.00402,((New.CleanUp.ReferenceOTU1080:0.05129,New.CleanUp.ReferenceOTU2451:0.0378)0.934:0.03872,New.CleanUp.ReferenceOTU2070:0.07203)0.981:0.0679)0.976:0.05911)0.900:0.01809)0.904:0.01455,New.CleanUp.ReferenceOTU1531:0.00963)0.995:0.0422,(((((New.CleanUp.ReferenceOTU1011:0.02429,(393051:0.00511,New.CleanUp.ReferenceOTU1913:0.02888)0.771:0.00558)0.703:0.00015,(1040713:0.00483,((((New.CleanUp.ReferenceOTU4628:0.02595,514453:0.00484)0.427:0.00015,377613:0.00014)0.000:0.00015,(861807:0.00014,(New.CleanUp.ReferenceOTU961:0.0312,410908:0.00294)0.408:0.00179)0.900:0.0001)0.000:0.00014,858026:0.00483)0.000:0.00015)0.000:0.00014)0.148:0.00014,(434651:0.00263,New.CleanUp.ReferenceOTU2473:0.04491)0.751:0.00233)0.080:0.00014,1015518:0.00484)0.000:0.00014,441265:0.00484)0.000:0.00014)0.920:0.00014,(New.CleanUp.ReferenceOTU3446:0.02951,(New.CleanUp.ReferenceOTU4470:0.02976,New.CleanUp.ReferenceOTU4520:0.03007)0.944:0.00014)0.829:0.00484)0.426:0.0001,((New.CleanUp.ReferenceOTU4189:0.02935,New.CleanUp.ReferenceOTU642:0.02973)0.874:0.00288,New.CleanUp.ReferenceOTU1156:0.03445)0.715:0.00207)0.003:0.00014)0.654:0.00404,414315:0.01981)0.957:0.00266)0.838:0.00425,404338:0.00015)0.871:0.00015)0.870:0.02535)0.785:0.02239,((((128390:0.00976,(693411:0.00014,(420127:0.00483,650171:0.00485)0.127:0.00016)0.786:0.00488)0.219:0.00972,(291846:0.02532,((4326860:0.00482,(4302651:0.00482,(4319192:0.00014,4330618:0.00014)0.910:0.00014)0.798:0.00486)0.868:0.01643,((359689:0.00483,(534507:0.00014,(464797:0.00482,282360:0.00482)0.867:0.00014)0.959:0.00015)0.748:0.0055,((465989:0.00014,1146291:0.00482)0.935:0.01969,((494260:0.00014,(974249:0.00014,(1088305:0.00482,(913149:0.00987,1022363:0.00483)0.704:0.00014)1.000:0.00014)0.969:0.00014)0.845:0.00464,(863970:0.00483,(((261774:0.01011,927166:0.00482)0.912:0.00016,862683:0.00014)0.000:0.00015,878061:0.00014)0.855:0.00483)0.807:0.00015)0.852:0.00959)0.694:0.01386)0.911:0.02488)0.740:0.01289)0.444:0.01242)0.954:0.00015,4327286:0.00015)0.972:0.00014,(4422519:0.04548,(376876:0.00014,912997:0.00014)0.448:0.00015)0.949:0.00932)0.741:0.00363)0.932:0.04684)0.719:0.00015)0.470:0.00015)0.328:0.0001)0.479:0.00014)0.097:0.00014)0.975:0.00014)0.887:0.01335,((New.CleanUp.ReferenceOTU2557:0.0242,(((((446403:0.00483,(((New.CleanUp.ReferenceOTU4041:0.02337,((New.CleanUp.ReferenceOTU4118:0.01842,(New.CleanUp.ReferenceOTU7434:0.02927,(New.CleanUp.ReferenceOTU1541:0.03213,New.CleanUp.ReferenceOTU5632:0.01978)0.736:0.00642)0.779:0.00308)0.792:0.00331,(New.CleanUp.ReferenceOTU3247:0.0186,(379009:0.01575,New.CleanUp.ReferenceOTU1353:0.02442)0.167:0.00015)0.705:0.00016)0.287:0.00015)0.916:0.00016,New.CleanUp.ReferenceOTU3186:0.01882)0.864:0.0001,378660:0.00014)0.447:0.00013)0.077:0.0001,(New.CleanUp.ReferenceOTU911:0.06103,New.CleanUp.ReferenceOTU2924:0.02896)0.000:0.00015)0.000:0.00012,New.CleanUp.ReferenceOTU6415:0.0246)0.000:0.0026,(New.CleanUp.ReferenceOTU1134:0.02002,New.CleanUp.ReferenceOTU1655:0.01963)0.762:0.00487)0.000:0.0001,New.CleanUp.ReferenceOTU1098:0.02447)0.950:0.00068)0.668:0.00255,New.CleanUp.ReferenceOTU1775:0.02649)0.994:0.04466)0.825:0.01368)0.937:0.02391,(((((257075:0.01448,(1043652:0.00014,(158208:0.0097,New.CleanUp.ReferenceOTU3599:0.06676)0.917:0.00015)0.939:0.00016)0.726:0.00016,New.CleanUp.ReferenceOTU3295:0.00014)0.786:0.00374,((4362819:0.01142,(1047075:0.00485,(563612:0.00014,(249247:0.01469,4383165:0.00483)0.916:0.0001)0.920:0.00014)0.705:0.00711)0.435:0.01171,12762:0.02281)0.317:0.00647)0.934:0.0184,((549557:0.00487,158804:0.00484)0.868:0.01019,(((324217:0.00434,(113760:0.00484,211507:0.00014)0.975:0.00016)0.791:0.00458,(778968:0.05781,((New.CleanUp.ReferenceOTU1465:0.00846,140401:0.00014)0.832:0.00015,(((321721:0.00014,((New.CleanUp.ReferenceOTU1115:0.01994,New.CleanUp.ReferenceOTU1099:0.0209)0.754:0.0047,(New.CleanUp.ReferenceOTU2649:0.01535,(New.CleanUp.ReferenceOTU3954:0.03442,(New.CleanUp.ReferenceOTU1533:0.01494,New.CleanUp.ReferenceOTU1168:0.01673)0.643:0.00347)0.838:0.00162)0.194:0.00015)0.413:0.00016)0.482:0.00014,(New.CleanUp.ReferenceOTU995:0.02953,New.CleanUp.ReferenceOTU1875:0.0245)0.840:0.00015)0.433:0.00016,(New.CleanUp.ReferenceOTU856:0.01956,1634493:0.00014)0.843:0.00484)0.986:0.02565)0.923:0.01824)0.859:0.01252)0.006:0.00384,(222818:0.02978,(495515:0.01393,(403853:0.00014,(861595:0.01474,(((1042485:0.00485,(4414311:0.00973,4415571:0.00485)0.837:0.00014)0.961:0.00014,((3202924:0.00485,(918139:0.00014,(2805415:0.00506,911016:0.00189)0.180:0.00188)1.000:0.00106)0.896:0.00011,(870106:0.00485,(972955:0.00975,2101745:0.00486)0.550:0.00014)0.955:0.00014)0.987:0.00014)0.000:0.00014,53098:0.00014)1.000:0.00016)0.972:0.00015)0.909:0.00014)0.369:0.01022)1.000:0.11056)0.362:0.00387)0.934:0.01865)0.635:0.00015,(1106471:0.00014,1088254:0.00483)0.985:0.02518)1.000:0.05677)0.914:0.01964,((292363:0.00508,265962:0.00014)0.998:0.06228,(4324404:0.00965,(131511:0.00014,(((1124784:0.00385,523593:0.00014)0.426:0.001,((((4387303:0.00485,(47677:0.00125,767680:0.03769)0.482:0.00071)0.000:0.0017,(1129059:0.00254,343365:0.01942)0.761:0.0026)0.000:0.00057,4425792:0.00485)0.099:0.00025,4308094:0.00014)0.000:0.00012)0.000:0.00016,30701:0.00973)1.000:0.00016)0.766:0.00492)0.946:0.02507)0.817:0.01132)0.788:0.00955,(((137183:0.11084,(((4351304:0.0234,(4317477:0.01981,566233:0.00989)0.911:0.01652)0.938:0.02573,(4355718:0.00965,(((787709:0.00483,(890882:0.00483,12574:0.00483)0.530:0.00014)0.917:0.0001,4334479:0.00014)0.933:0.00014,4306166:0.00483)0.935:0.00014)0.895:0.01762)0.342:0.01135,((4428568:0.00014,4446152:0.00014)0.839:0.0047,(4309627:0.00014,(4300121:0.00484,4323932:0.00972)0.917:0.00011)0.978:0.00014)0.726:0.00574)0.983:0.07168)0.928:0.04585,((866280:0.01476,(((((4322739:0.00936,4458619:0.00014)0.825:0.00962,(832652:0.00015,((689528:0.0043,(((351383:0.03073,(2199910:0.00983,1130640:0.00015)0.823:0.00253)0.740:0.00238,(New.CleanUp.ReferenceOTU1307:0.04999,(New.CleanUp.ReferenceOTU1024:0.00014,New.CleanUp.ReferenceOTU7507:0.00305)1.000:0.00016)0.341:0.00016)0.381:0.00014,553205:0.00483)0.880:0.0363)0.252:0.01753,(New.CleanUp.ReferenceOTU2064:0.02516,((1138326:0.02975,(1084157:0.00484,(4432889:0.00483,((((75998:0.00015,New.CleanUp.ReferenceOTU2610:0.02981)0.809:0.00484,(New.CleanUp.ReferenceOTU4066:0.02966,New.CleanUp.ReferenceOTU2936:0.02249)0.898:0.00014)0.928:0.01116,New.CleanUp.ReferenceOTU1182:0.00016)0.222:0.00015,132101:0.00014)0.000:0.00278)0.206:0.00479)0.037:0.00362)0.041:0.00285,1007384:0.00014)0.054:0.00014)0.674:0.00011)0.810:0.00595)0.956:0.03116)0.956:0.03176,(362965:0.00014,200634:0.00015)0.900:0.01466)0.503:0.01083,(4411138:0.00014,886264:0.02435)0.924:0.01929)0.902:0.00015,(4379034:0.00484,(4360320:0.00483,(((4316510:0.00483,(4323095:0.00966,4323389:0.01035)0.921:0.00016)0.917:0.00014,(4339777:0.00014,(4376255:0.00483,4426981:0.0097)0.920:0.00014)0.000:0.00014)0.000:0.00014,4306178:0.00014)1.000:0.00014)0.353:0.00016)0.986:0.02498)0.744:0.0053)0.970:0.03057,((283765:0.00014,149895:0.00483)0.908:0.0097,(765979:0.00479,((4422405:0.00014,(New.CleanUp.ReferenceOTU1224:0.00014,(252119:0.00014,((12464:0.00975,1101451:0.00483)0.000:0.00014,564586:0.00483)0.963:0.00014)0.992:0.00014)0.846:0.0039)0.973:0.01567,(((4444760:0.00484,(290069:0.00014,((4354149:0.0042,463861:0.0098)0.859:0.00054,(362790:0.00016,296732:0.0253)0.868:0.00481)0.511:0.00015)0.474:0.00014)0.844:0.00485,581042:0.00016)0.993:0.03553,(4449288:0.00991,256173:0.00475)0.941:0.01957)0.300:0.00014)0.984:0.01538)0.764:0.00387)0.745:0.00564)0.028:0.01126)0.575:0.00603,(((((4454153:0.00014,(1108350:0.00014,(2692410:0.00014,(2711951:0.00483,12253:0.00486)0.879:0.00014)0.922:0.00015)0.997:0.00016)0.897:0.01441,(1119208:0.00014,(4337902:0.00996,749563:0.01961)0.906:0.00015)0.915:0.00015)0.246:0.0049,(435928:0.00014,1146125:0.01005)0.984:0.02487)0.780:0.00474,(2234409:0.00014,((2234408:0.00273,(4298362:0.00972,1144497:0.00014)0.782:0.00273)0.804:0.00482,(((369423:0.00014,((4357290:0.00014,3044098:0.00015)0.844:0.00483,808021:0.00483)0.694:0.00015)0.934:0.00014,4372372:0.00505)0.834:0.00958,(348790:0.00014,814909:0.00484)0.972:0.0249)0.915:0.01856)0.837:0.00546)0.677:0.00016)0.902:0.01102,(((105210:0.00015,(12184:0.00476,New.CleanUp.ReferenceOTU1592:0.03009)0.956:0.02004)0.552:0.00014,(New.CleanUp.ReferenceOTU1015:0.00605,New.CleanUp.ReferenceOTU4160:0.04718)0.993:0.04434)0.999:0.05024,((805542:0.00015,New.CleanUp.ReferenceOTU27:0.00014)0.973:0.04847,(581541:0.03422,(305452:0.00016,322987:0.01018)0.958:0.03619)0.872:0.02205)0.998:0.06886)0.904:0.00015)0.946:0.02401)0.953:0.02757)0.969:0.0475)0.858:0.02354,((((((331048:0.01459,New.CleanUp.ReferenceOTU20:0.00014)0.996:0.07894,((New.CleanUp.ReferenceOTU4139:0.01969,260261:0.00014)0.991:0.07189,(((4423575:0.00477,((590548:0.00476,New.ReferenceOTU87:0.00498)0.989:0.03016,606789:0.00977)1.000:0.00014)0.886:0.01996,859313:0.00477)0.814:0.01457,718335:0.01031)0.922:0.04208)0.884:0.03088)0.354:0.01138,((4308599:0.02669,1956921:0.02371)0.984:0.0671,(277876:0.00016,((New.CleanUp.ReferenceOTU4133:0.02255,((4335825:0.00014,New.CleanUp.ReferenceOTU1847:0.03055)0.751:0.0048,(New.CleanUp.ReferenceOTU328:0.00496,New.CleanUp.ReferenceOTU361:0.04044)0.799:0.02011)0.941:0.02839)0.974:0.03307,(330721:0.00015,New.CleanUp.ReferenceOTU49:0.00014)0.949:0.00015)0.048:0.00467)0.903:0.03212)0.951:0.04896)0.896:0.02299,((4472356:0.00014,New.ReferenceOTU116:0.00482)0.994:0.05502,((New.CleanUp.ReferenceOTU1721:0.02442,(575533:0.00014,New.CleanUp.ReferenceOTU3000:0.01475)0.871:0.00016)0.957:0.03954,(New.CleanUp.ReferenceOTU325:0.00484,1755138:0.00014)0.985:0.06665)0.899:0.02618)0.942:0.02886)0.437:0.0109,3713320:0.02457)0.946:0.05124,((1111501:0.00495,(1104793:0.00014,346289:0.00014)0.858:0.00933)1.000:0.15944,(4418155:0.02391,(New.CleanUp.ReferenceOTU119:0.10903,(New.CleanUp.ReferenceOTU187:0.03411,(639359:0.03365,New.CleanUp.ReferenceOTU820:0.00625)0.707:0.02243)0.825:0.02363)0.194:0.02349)0.908:0.04337)0.908:0.04075)0.905:0.03937)0.809:0.01112)0.964:0.04338,((((((505587:0.01009,(New.CleanUp.ReferenceOTU528:0.05875,(503315:0.01405,(495079:0.00492,(895653:0.00014,(1079742:0.00493,984326:0.00491)0.923:0.00014)0.000:0.00014)0.695:0.00014)1.000:0.00027)0.524:0.00436)0.999:0.0912,((851704:0.00014,92329:0.00486)0.982:0.07225,((New.CleanUp.ReferenceOTU1842:0.00572,((83803:0.00014,183158:0.00016)0.858:0.00452,((New.CleanUp.ReferenceOTU4766:0.09028,(503406:0.00014,(4397098:0.03032,494937:0.0209)0.517:0.00015)0.899:0.00015)0.896:0.00015,494906:0.00014)0.969:0.00015)0.759:0.00384)1.000:0.20646,((New.CleanUp.ReferenceOTU1711:0.0659,1097113:0.00586)0.887:0.04255,((504674:0.00015,((((New.CleanUp.ReferenceOTU1697:0.03039,New.CleanUp.ReferenceOTU2058:0.02042)0.222:0.00016,New.CleanUp.ReferenceOTU1488:0.01102)0.926:0.01613,New.CleanUp.ReferenceOTU5180:0.03538)0.000:0.00015,((937813:0.00014,(New.CleanUp.ReferenceOTU2952:0.05111,New.CleanUp.ReferenceOTU2161:0.06863)0.619:0.00015)0.000:0.00015,New.CleanUp.ReferenceOTU3575:0.03019)0.981:0.00014)0.802:0.00393)0.748:0.02551,((2751958:0.00014,New.CleanUp.ReferenceOTU3616:0.03623)0.751:0.00207,(451449:0.00989,503387:0.00494)0.831:0.00299)0.927:0.03507)0.919:0.04036)0.978:0.07454)0.915:0.04771)0.752:0.02785)0.800:0.02614,(((New.CleanUp.ReferenceOTU1420:0.02506,New.CleanUp.ReferenceOTU6310:0.02976)0.848:0.00014,((New.CleanUp.ReferenceOTU4831:0.02983,New.CleanUp.ReferenceOTU617:0.00488)0.906:0.00015,3581175:0.00014)0.909:0.00015)0.973:0.06594,((((((375067:0.00305,162430:0.01023)0.113:0.00157,201364:0.00505)0.031:0.0001,180927:0.00014)1.000:0.00014,(((4299128:0.00977,59563:0.00982)0.565:0.00014,4295011:0.00487)0.865:0.00014,336228:0.00014)0.874:0.00016)0.900:0.01474,(753638:0.00014,258375:0.02004)0.862:0.00015)0.996:0.08186,((4459750:0.00488,(4354173:0.00014,(4446943:0.00978,4359220:0.00544)0.419:0.00014)0.474:0.00016)0.874:0.01564,(((4318671:0.00977,3801267:0.00014)0.912:0.0001,(((4310208:0.01471,114821:0.00014)0.896:0.00014,4422456:0.00487)0.862:0.00014,(4391625:0.00979,New.CleanUp.ReferenceOTU3242:0.05617)0.907:0.00014)0.717:0.00016)0.799:0.00014,New.CleanUp.ReferenceOTU1973:0.00014)0.748:0.00596)0.736:0.01274)0.484:0.04904)1.000:0.11027)0.727:0.00402,((3307466:0.00016,New.CleanUp.ReferenceOTU15:0.00014)0.976:0.05588,((4379140:0.11493,(313235:0.04958,(527630:0.00734,(527485:0.00016,3878210:0.00014)0.635:0.00245)1.000:0.13578)0.887:0.03588)0.582:0.00974,820843:0.18603)0.959:0.05317)0.849:0.02316)0.911:0.02056,((New.ReferenceOTU75:0.10436,(New.CleanUp.ReferenceOTU268:0.01898,(295330:0.00014,New.ReferenceOTU88:0.00771)0.852:0.01815)0.988:0.07615)0.863:0.02961,((314638:0.13,((((((3053793:0.00485,(176806:0.00485,((211935:0.00486,(175145:0.00486,(975306:0.00485,((337538:0.00275,162623:0.00915)0.798:0.00275,(184465:0.00486,(((175612:0.00975,189007:0.0082)0.168:0.00014,179384:0.00485)0.000:0.00014,4348264:0.00485)0.182:0.00014)0.000:0.00014)0.000:0.00014)0.000:0.00015)0.000:0.00014)0.000:0.00014,4354582:0.00485)0.000:0.00014)0.465:0.00014)0.707:0.00014,(2064265:0.00485,(175518:0.00485,((4450979:0.00956,3868447:0.00273)0.792:0.00273,((New.CleanUp.ReferenceOTU3687:0.00537,(4432952:0.00506,(4422315:0.00014,2341726:0.00299)0.000:0.00175)1.000:0.0001)0.001:0.00014,113909:0.00014)0.483:0.00016)0.397:0.00014)0.494:0.00014)0.000:0.00014)0.840:0.00546,3265556:0.00014)0.985:0.05842,(((4386293:0.00969,(315517:0.00483,(311712:0.00014,(344488:0.00016,New.CleanUp.ReferenceOTU1078:0.00014)0.000:0.00015)0.308:0.00014)0.019:0.00015)0.952:0.02893,(((174365:0.00014,(((((187385:0.01462,196200:0.00016)0.822:0.00483,(((((175685:0.01908,175704:0.00268)0.751:0.00243,((4429301:0.00483,174763:0.00485)0.000:0.00014,((((193744:0.00253,New.CleanUp.ReferenceOTU439:0.07199)0.866:0.00238,((177552:0.0097,(187035:0.00483,((179734:0.00251,3450453:0.02436)0.770:0.00256,((174009:0.00483,(360660:0.00484,(((New.CleanUp.ReferenceOTU5246:0.00014,77514:0.00014)0.000:0.00014,(68845:0.00231,174093:0.00014)0.996:0.00252)0.000:0.00014,2256427:0.00483)0.000:0.00014)0.441:0.00014)0.468:0.00014,2032544:0.00484)0.264:0.00015)0.000:0.00014)0.470:0.00014)0.452:0.00014,3014078:0.01955)0.000:0.00016)0.000:0.00014,197792:0.00483)0.000:0.00014,363029:0.00485)0.000:0.00014)0.000:0.00014)0.425:0.00014,(175198:0.00486,186022:0.00975)0.791:0.00483)0.000:0.00014,179729:0.00483)0.000:0.00014,147105:0.00483)0.000:0.00014)0.435:0.00014,183308:0.00483)0.000:0.00014,193466:0.00484)0.070:0.00014,3768338:0.00485)0.851:0.00901)0.000:0.00014,661266:0.00014)0.870:0.02084,(4328550:0.00015,(3910241:0.01955,(1861639:0.00484,(1895780:0.00014,(3164696:0.00486,(1712722:0.00445,105440:0.00014)1.000:0.00125)0.072:0.00014)0.089:0.0001)0.347:0.00011)0.852:0.00574)0.974:0.04177)0.834:0.01877)0.874:0.02184,((175261:0.00014,((4350035:0.0018,173811:0.00014)1.000:0.00297,((((((176833:0.01982,175007:0.03007)0.744:0.00475,147981:0.00486)0.903:0.00014,(111446:0.00014,(189648:0.00483,320376:0.01459)0.910:0.00014)0.000:0.00014)0.000:0.00014,(2434190:0.00484,193037:0.00483)0.907:0.00014)0.000:0.00014,(149614:0.00483,167882:0.00483)0.898:0.00014)0.000:0.00015,174041:0.00014)0.955:0.00014)0.883:0.00477)0.856:0.00014,306261:0.02973)0.993:0.04818)0.865:0.01633)0.933:0.04815,((195752:0.00984,197649:0.00014)0.975:0.04747,(2065341:0.00015,(175942:0.00976,(3699358:0.00485,(176201:0.00485,(146672:0.00014,(((3090048:0.00014,(3004856:0.00486,3754926:0.00483)0.808:0.00011)0.860:0.00014,347639:0.01467)0.487:0.00014,(175376:0.00014,179677:0.00182)1.000:0.00302)0.630:0.00014)0.634:0.00014)0.000:0.00013)0.478:0.00015)0.848:0.00531)0.962:0.04457)0.766:0.02379)0.854:0.03449,((((((184525:0.00015,185312:0.01968)0.829:0.00484,((174850:0.00483,(179055:0.00484,(179267:0.00485,188832:0.01784)0.344:0.00015)0.000:0.00015)0.112:0.00016,187356:0.00483)0.000:0.00015)0.226:0.00014,184342:0.00014)0.947:0.00014,173969:0.00477)0.436:0.00016,176197:0.00472)0.991:0.06348,(((228199:0.00014,(((197324:0.00483,(192515:0.00014,(287608:0.00483,(177561:0.00514,177727:0.00174)1.000:0.00309)0.902:0.00014)1.000:0.00014)0.986:0.00016,(223059:0.00483,189630:0.00483)0.897:0.00014)0.558:0.00014,(184803:0.00483,357724:0.00483)0.881:0.00014)0.690:0.00016)0.912:0.04716,(2242195:0.08426,(((((((New.CleanUp.ReferenceOTU4284:0.0738,((194584:0.00483,(189760:0.00483,(196898:0.00484,(4478125:0.00484,(190572:0.00484,(3991008:0.00483,(147702:0.00014,((4336423:0.00014,180665:0.03309)0.726:0.00015,174304:0.00483)0.408:0.00013)0.000:0.00014)0.341:0.00014)0.441:0.00014)0.391:0.00014)0.442:0.00014)0.364:0.00014)0.422:0.00014,189064:0.00486)0.532:0.00015)0.820:0.00466,(174694:0.01482,(((3430935:0.00484,175789:0.02453)0.918:0.00014,((4381430:0.00014,(174846:0.00484,183048:0.00483)0.871:0.00014)0.561:0.0001,(180285:0.01461,(339087:0.00014,192231:0.00014)0.832:0.00484)0.896:0.00014)1.000:0.00014)0.897:0.00015,(174493:0.00242,197164:0.00515)1.000:0.00241)0.790:0.00487)0.779:0.00486)0.886:0.00941,((3294726:0.00014,(((189708:0.00483,(3744858:0.00484,192485:0.00483)0.477:0.00014)0.000:0.00014,(173135:0.00485,1808742:0.00974)0.909:0.00014)0.000:0.00014,(4427366:0.00483,354334:0.00484)0.877:0.00014)0.000:0.00014)0.000:0.00014,((3532907:0.00484,194986:0.00484)0.850:0.00014,1825542:0.00014)0.000:0.00013)0.990:0.00014)0.927:0.00305,4342682:0.00336)0.003:0.00014,165924:0.03175)1.000:0.00291,(4324240:0.00014,187883:0.01459)0.976:0.00015)0.824:0.012,((161902:0.01405,((((188317:0.00483,((((185575:0.00014,((187504:0.00483,New.CleanUp.ReferenceOTU4282:0.00892)0.062:0.00014,(175232:0.00483,185814:0.00483)0.000:0.00014)0.268:0.00014)0.000:0.00014,187180:0.00483)0.000:0.00014,(180658:0.00483,185583:0.00971)0.000:0.00014)0.000:0.00014,317502:0.0097)0.227:0.00014)0.162:0.00014,(182224:0.00483,178675:0.00486)0.000:0.00014)0.412:0.00014,(188044:0.00486,189356:0.00974)0.000:0.00014)0.718:0.00014,183043:0.00014)0.557:0.00059)0.930:0.02957,(180713:0.00015,((New.CleanUp.ReferenceOTU5784:0.05637,185286:0.02008)0.881:0.01437,(175585:0.00486,(207126:0.00484,(179482:0.00483,(181931:0.00483,(180781:0.00014,((178081:0.00997,(1978955:0.00505,New.CleanUp.ReferenceOTU2396:0.00014)0.000:0.00014)0.099:0.00014,184971:0.00484)0.487:0.00014)0.000:0.00014)0.486:0.00014)0.483:0.00014)0.184:0.00016)0.085:0.00014)0.876:0.00507)0.977:0.05012)0.846:0.01683)0.999:0.14312)0.554:0.04214)0.937:0.06548,(179116:0.00016,(3302039:0.00484,190518:0.00014)0.406:0.00483)0.997:0.10733)0.836:0.02841)0.875:0.03121)0.817:0.02351)0.672:0.00748,((988932:0.00483,157338:0.00016)1.000:0.13668,(New.ReferenceOTU115:0.05845,(New.CleanUp.ReferenceOTU118:0.00015,(New.ReferenceOTU114:0.00974,249115:0.00014)0.914:0.02991)0.921:0.04087)0.674:0.01985)0.666:0.0058)0.905:0.02766)0.767:0.0125)0.951:0.02933,(((181860:0.01552,((187973:0.00014,(176062:0.00486,198118:0.00871)0.375:0.00015)0.518:0.00015,333886:0.00486)0.230:0.00016)0.999:0.12578,((743263:0.08963,(931971:0.0049,New.CleanUp.ReferenceOTU3040:0.02104)0.967:0.06388)0.859:0.03838,(((((519746:0.00982,(((370099:0.00489,369635:0.0049)0.909:0.00015,(580008:0.00489,516022:0.00489)0.924:0.00014)0.000:0.00012,360636:0.00014)0.969:0.00015)0.908:0.0773,(303221:0.00489,304563:0.00014)0.755:0.02587)1.000:0.25871,(4324288:0.00571,New.CleanUp.ReferenceOTU1730:0.03056)0.973:0.11403)0.341:0.06629,(40008:0.00478,199847:0.00014)0.973:0.08173)0.723:0.01706,((4432742:0.00278,New.CleanUp.ReferenceOTU288:0.00212)1.000:0.11332,(((New.CleanUp.ReferenceOTU1338:0.0097,(4282096:0.00014,1125320:0.00483)0.583:0.00016)0.899:0.01497,1071929:0.06258)0.878:0.0103,((2374554:0.00985,(((((4414914:0.00014,((((291342:0.0236,3924713:0.00014)0.988:0.00015,243599:0.00484)0.396:0.00014,3350673:0.00014)0.000:0.00014,((New.CleanUp.ReferenceOTU5937:0.04391,644946:0.01943)0.413:0.00015,294682:0.01448)0.840:0.00502)0.363:0.00014)0.000:0.00011,4350588:0.00483)0.000:0.00014,4469924:0.00483)0.534:0.00014,(((322136:0.00015,(New.CleanUp.ReferenceOTU4745:0.03509,(41936:0.00014,((21214:0.00014,(91890:0.00484,2783438:0.00485)0.158:0.00014)0.853:0.00484,New.CleanUp.ReferenceOTU2974:0.00972)0.875:0.00015)0.909:0.00015)0.753:0.00484)0.973:0.03042,(New.CleanUp.ReferenceOTU2449:0.00014,((New.CleanUp.ReferenceOTU6309:0.00092,New.CleanUp.ReferenceOTU6585:0.08923)1.000:0.07123,219154:0.00014)0.842:0.00015)0.948:0.02182)0.972:0.03097,((((272947:0.00016,611528:0.00014)0.778:0.00479,(239470:0.00014,(4365717:0.00484,(1132675:0.00484,(656443:0.00014,(591642:0.00012,24211:0.00014)0.463:0.00012)0.455:0.00014)0.078:0.00014)0.869:0.00488)0.947:0.01486)0.891:0.00986,4439125:0.00014)0.205:0.00016,262377:0.00483)0.666:0.00015)0.809:0.00621)0.779:0.00387,((((156055:0.00506,695185:0.00887)0.095:0.00162,4469214:0.00505)0.000:0.0001,296462:0.00014)0.034:0.0007,(574493:0.00483,(4336314:0.00483,(727220:0.00014,(((226846:0.01465,807693:0.00582)0.039:0.0004,(4454318:0.00483,((265381:0.00014,((4329845:0.00014,(290598:0.00273,1719246:0.00911)0.051:0.00109)1.000:0.00163,277340:0.00972)0.904:0.00014)0.916:0.00014,(287361:0.00483,283943:0.00483)0.899:0.00014)0.919:0.00016)0.983:0.01956)0.000:0.00011,4391672:0.00483)0.234:0.00011)0.013:0.0001)0.000:0.00011)0.925:0.00018)0.798:0.0056)0.876:0.00835)0.901:0.01235,((((((882921:0.00414,(1033167:0.00483,892891:0.00014)0.619:0.0005)0.989:0.07958,(New.CleanUp.ReferenceOTU2527:0.04218,(1110381:0.00014,New.CleanUp.ReferenceOTU2864:0.03553)0.966:0.00014)0.968:0.05166)0.961:0.04784,(((363305:0.01467,540940:0.00015)0.999:0.12255,((130864:0.00483,133075:0.00014)0.972:0.06277,(586093:0.00972,((537734:0.00014,(549991:0.02946,538223:0.00969)0.111:0.00014)0.952:0.00969,(134726:0.00014,(137580:0.00483,133065:0.00483)0.892:0.00014)0.903:0.00015)0.294:0.00014)0.924:0.04516)0.889:0.05344)0.598:0.03249,((((New.CleanUp.ReferenceOTU2114:0.00014,((New.CleanUp.ReferenceOTU1271:0.00407,New.CleanUp.ReferenceOTU4651:0.08729)0.995:0.05117,(2901965:0.00487,(4392549:0.00486,((((910353:0.00486,(((1076557:0.00014,(1021043:0.00485,(((513500:0.02359,4424239:0.00505)0.486:0.00016,197273:0.00014)0.000:0.00016,511475:0.00014)0.820:0.00016)0.306:0.00014)0.000:0.00014,724120:0.00485)0.000:0.00014,2358923:0.00485)0.000:0.00014)0.488:0.00014,358343:0.00014)0.000:0.00014,509773:0.00979)0.000:0.00014,4384044:0.00488)0.000:0.00014)0.439:0.00014)0.516:0.00014)0.871:0.00016)0.851:0.0043,4425214:0.00015)0.766:0.00488,(4416763:0.02046,((3449122:0.0147,(4402254:0.00014,((4439603:0.00487,2024840:0.00976)0.601:0.00014,528357:0.00486)0.958:0.00016)0.905:0.00014)0.773:0.00487,(((4442130:0.00494,931950:0.00494)0.919:0.00486,(4437024:0.00015,4346977:0.0406)0.938:0.00014)0.441:0.01359,((4372206:0.0103,4424886:0.00014)0.913:0.01566,((4407432:0.01966,(4432042:0.00014,New.CleanUp.ReferenceOTU661:0.01175)0.076:0.00014)0.877:0.00015,(4346722:0.0056,((4320312:0.0097,((((4431922:0.00322,4479989:0.00322)0.914:0.00322,4428998:0.0196)0.649:0.00014,4462083:0.00483)0.854:0.00014,(((4366889:0.02965,4428042:0.00484)0.500:0.00014,4366060:0.00484)0.909:0.00014,(4445466:0.00014,(4448456:0.00484,1059655:0.00972)0.915:0.00014)0.000:0.00014)0.000:0.00014)0.926:0.00014)0.889:0.00484,4438988:0.00015)0.881:0.00973)0.815:0.00561)0.929:0.01778)0.874:0.01608)0.788:0.00903)0.858:0.01116)0.583:0.01134)0.946:0.03323,(New.CleanUp.ReferenceOTU192:0.0817,(New.CleanUp.ReferenceOTU2524:0.00014,(318763:0.00014,((317522:0.00975,(((New.CleanUp.ReferenceOTU1234:0.02492,New.CleanUp.ReferenceOTU5234:0.01475)0.993:0.04045,((1100972:0.00975,((345575:0.00014,(((New.CleanUp.ReferenceOTU807:0.03008,299943:0.0048)0.675:0.00348,586387:0.00486)0.000:0.00011,(345335:0.00323,(557570:0.0147,716006:0.00014)0.923:0.00323)0.821:0.00323)0.489:0.00013)0.486:0.00012,1523543:0.00486)0.101:0.00015)0.172:0.0179,544419:0.01475)0.110:0.00046)0.158:0.00015,316321:0.00486)0.483:0.00012)0.040:0.00016,(4468805:0.02987,513080:0.00015)0.867:0.00486)0.464:0.00014)0.964:0.00011)0.868:0.018)0.763:0.0321)0.991:0.0609)0.712:0.00015)0.917:0.02907,((294618:0.02561,(New.CleanUp.ReferenceOTU2967:0.01798,(4359590:0.00486,(772515:0.00484,(3697034:0.00483,(839152:0.00484,(((4348151:0.00284,759349:0.00014)1.000:0.00199,(1135616:0.03282,588755:0.00485)0.527:0.00015)0.261:0.00015,1033413:0.00014)0.000:0.00015)0.384:0.00014)0.000:0.00013)0.288:0.00012)0.586:0.00015)0.247:0.00011)0.188:0.00015,((572843:0.00014,(4339160:0.00954,(1696853:0.00014,(257492:0.01464,261241:0.00483)0.933:0.00014)0.986:0.00014)0.841:0.00475)0.987:0.01946,4316928:0.00971)0.840:0.00014)0.891:0.02257)0.594:0.00016,(1078527:0.04652,(963239:0.00485,1625449:0.00014)0.739:0.00908)0.993:0.05039)0.951:0.01886,(((4463224:0.00484,(137961:0.00484,((((1112200:0.00014,((((2874742:0.00484,277071:0.0277)0.296:0.00014,1550056:0.00484)0.000:0.00014,149265:0.00484)0.000:0.00014,4483006:0.00483)0.000:0.00014)0.000:0.00014,((1532107:0.00282,(260900:0.02648,(4333556:0.00015,1891556:0.01982)0.773:0.00475)0.901:0.01032)0.195:0.00043,(4396401:0.00977,554916:0.00487)0.909:0.00322)0.912:0.00325)0.213:0.00014,27227:0.00014)0.000:0.00014,3773438:0.00483)0.103:0.00014)0.122:0.00014)0.825:0.00016,((((4456886:0.01956,(183571:0.00485,(575116:0.00014,(613294:0.00484,2579228:0.00483)0.876:0.00014)0.967:0.00014)0.410:0.00015)0.851:0.00484,(((4455979:0.00485,(((((3348667:0.00486,4423600:0.00484)0.790:0.00485,(((((4423332:0.00014,4340507:0.01466)0.859:0.00485,806347:0.00484)0.157:0.00014,((637421:0.00974,(138145:0.00485,298853:0.01467)0.117:0.00014)0.900:0.00014,3539658:0.00014)0.981:0.00014)0.839:0.00483,811179:0.00015)0.866:0.00484,((4378332:0.00486,((295504:0.00484,(103509:0.00014,((593219:0.00014,(15025:0.00973,574989:0.00014)1.000:0.00315)0.995:0.00167,((New.CleanUp.ReferenceOTU7194:0.01626,290674:0.00976)0.199:0.00014,4309708:0.00484)0.456:0.00014)0.000:0.00016)0.000:0.00014)0.451:0.00014,(4057605:0.00505,4431901:0.00016)0.874:0.00483)0.000:0.00014)0.048:0.00014,(307666:0.0097,119659:0.00015)0.830:0.00484)0.161:0.00014)0.012:0.00016)0.357:0.00015,(New.CleanUp.ReferenceOTU1416:0.01649,(New.CleanUp.ReferenceOTU380:0.02849,New.CleanUp.ReferenceOTU425:0.01149)0.834:0.01982)0.979:0.03335)0.842:0.00812,311279:0.00014)0.000:0.00014,334666:0.00485)0.877:0.00813)0.083:0.00015,578257:0.0097)0.882:0.00016,(105173:0.02063,((308095:0.02429,(((4344753:0.00483,(253290:0.00014,((1107891:0.00014,545577:0.02093)0.856:0.00485,New.CleanUp.ReferenceOTU1657:0.00014)0.470:0.00014)0.114:0.00014)0.473:0.00014,4421858:0.0097)0.438:0.00014,1146784:0.00014)0.813:0.00275)0.815:0.00271,781407:0.00014)0.503:0.00014)0.840:0.00521)0.746:0.01017)0.566:0.00015,4397076:0.00015)0.768:0.00811,218254:0.02431)0.789:0.00789)0.868:0.0104,((626166:0.00015,(795075:0.01465,((((4345285:0.00014,(1067519:0.00484,465079:0.00484)0.878:0.00014)0.910:0.00014,(872328:0.0047,New.CleanUp.ReferenceOTU2111:0.02992)0.756:0.00501)0.840:0.00486,((((((4446058:0.00483,(((1068955:0.00483,((368134:0.00016,(614083:0.00014,(630141:0.00484,(496787:0.00484,((4349934:0.01528,(New.CleanUp.ReferenceOTU2784:0.0088,New.CleanUp.ReferenceOTU1025:0.035)0.053:0.00015)0.105:0.00015,1084865:0.00014)0.059:0.00011)0.840:0.00887)0.011:0.00014)0.862:0.00884)0.837:0.00887,(New.CleanUp.ReferenceOTU3084:0.04578,(3385021:0.00014,377874:0.00485)0.781:0.00483)0.000:0.00013)0.060:0.00012)0.000:0.00015,939252:0.00483)0.007:0.01351,((1040220:0.00014,((503354:0.03461,(((((New.CleanUp.ReferenceOTU348:0.00015,(New.CleanUp.ReferenceOTU1074:0.04531,New.CleanUp.ReferenceOTU3753:0.01972)0.595:0.01964)0.993:0.04519,1081058:0.00015)0.929:0.00322,919490:0.00322)0.853:0.00322,(960695:0.00484,(2896107:0.00483,(4312969:0.00483,((953758:0.00483,(928538:0.00483,((1055132:0.00273,1057402:0.00906)0.783:0.00273,New.CleanUp.ReferenceOTU2691:0.01839)0.068:0.00014)0.000:0.00014)0.444:0.00014,870751:0.00483)0.000:0.00014)0.216:0.00014)0.000:0.00012)0.000:0.00012)0.016:0.00014,977188:0.00483)0.000:0.00014)0.003:0.00014,(730049:0.0247,New.CleanUp.ReferenceOTU591:0.05846)0.000:0.00015)0.035:0.00011)0.000:0.003,227083:0.00484)0.008:0.0001)0.015:0.0001)0.000:0.00484,524292:0.00991)0.003:0.0001,996487:0.00483)0.000:0.00011,(356733:0.00264,(934488:0.02007,New.CleanUp.ReferenceOTU3574:0.02673)0.842:0.0125)0.746:0.00265)0.001:0.00011,979261:0.00483)0.005:0.0001,923151:0.01991)0.003:0.00011)0.879:0.00017,((4312974:0.01964,1995363:0.00015)0.876:0.00721,(1020410:0.00486,New.CleanUp.ReferenceOTU5891:0.01357)0.791:0.00671)0.473:0.00014)0.870:0.0068)0.247:0.00015)0.629:0.00016,(675940:0.00014,(New.CleanUp.ReferenceOTU2413:0.03475,(4130483:0.00483,(137056:0.00484,New.CleanUp.ReferenceOTU552:0.00508)0.000:0.00016)0.839:0.00296)0.820:0.00235)0.891:0.00507)0.995:0.03531)0.854:0.00767)0.861:0.01166)0.863:0.01049)0.048:0.00016)0.894:0.02657)0.295:0.02791)0.887:0.04353)0.877:0.03416,(((((4369050:0.00494,(4389042:0.01472,4448731:0.00014)0.919:0.00987)0.630:0.00043,((((4321547:0.00014,4319899:0.00491)1.000:0.00407,4377613:0.00014)1.000:0.00081,4452538:0.00014)0.871:0.00015,(4383963:0.00489,2614328:0.02535)0.768:0.00496)0.776:0.00943)0.846:0.05042,((182038:0.01474,(296908:0.00014,(110394:0.0196,New.CleanUp.ReferenceOTU7510:0.02465)0.990:0.00015)0.906:0.00014)0.924:0.00015,(634002:0.0101,New.CleanUp.ReferenceOTU2927:0.0413)0.526:0.00444)0.936:0.08065)1.000:0.20075,New.CleanUp.ReferenceOTU161:0.16471)0.795:0.04365,(((New.ReferenceOTU72:0.1285,(811996:0.00473,New.ReferenceOTU98:0.00015)0.912:0.06788)0.935:0.07425,(274011:0.11061,New.CleanUp.ReferenceOTU346:0.06078)0.942:0.06998)0.992:0.10619,New.ReferenceOTU80:0.15708)0.334:0.01014)0.923:0.04237)0.363:0.011)0.823:0.02415)0.035:0.02127,(((New.ReferenceOTU12:0.04001,((4436041:0.00603,New.CleanUp.ReferenceOTU603:0.03831)0.994:0.08229,(New.CleanUp.ReferenceOTU224:0.1098,(New.CleanUp.ReferenceOTU2026:0.01579,(New.CleanUp.ReferenceOTU2410:0.02481,(New.CleanUp.ReferenceOTU6630:0.02429,(3551891:0.00014,(New.CleanUp.ReferenceOTU898:0.0147,(New.CleanUp.ReferenceOTU2703:0.02355,New.CleanUp.ReferenceOTU6315:0.01998)0.759:0.00579)0.967:0.00016)0.930:0.00015)0.934:0.00014)0.859:0.00878)0.967:0.05258)0.808:0.01734)0.378:0.00533)1.000:0.12595,((New.CleanUp.ReferenceOTU74:0.15796,(((((((New.CleanUp.ReferenceOTU287:0.03336,(New.CleanUp.ReferenceOTU80:0.04404,(New.CleanUp.ReferenceOTU339:0.03614,New.ReferenceOTU105:0.01282)0.904:0.02302)0.869:0.02264)0.794:0.0149,(New.CleanUp.ReferenceOTU92:0.08757,((New.ReferenceOTU0:0.00014,(New.CleanUp.ReferenceOTU769:0.04531,(New.CleanUp.ReferenceOTU1441:0.02814,(New.CleanUp.ReferenceOTU1053:0.00664,New.CleanUp.ReferenceOTU310:0.03809)0.483:0.02495)0.896:0.01639)0.326:0.00015)0.800:0.00486,((New.CleanUp.ReferenceOTU1976:0.00014,(New.CleanUp.ReferenceOTU5529:0.01473,New.CleanUp.ReferenceOTU5755:0.02685)0.706:0.03234)0.957:0.03955,New.CleanUp.ReferenceOTU5139:0.05568)0.921:0.00015)0.988:0.08694)0.912:0.06286)0.982:0.05695,(((New.CleanUp.ReferenceOTU138:0.0459,New.CleanUp.ReferenceOTU43:0.03088)0.378:0.00413,((New.CleanUp.ReferenceOTU212:0.02892,New.CleanUp.ReferenceOTU290:0.03668)0.939:0.02558,(New.CleanUp.ReferenceOTU75:0.0326,New.ReferenceOTU74:0.02679)0.918:0.02614)0.775:0.0057)0.776:0.00592,((((New.CleanUp.ReferenceOTU261:0.09323,(((New.CleanUp.ReferenceOTU93:0.08858,New.CleanUp.ReferenceOTU292:0.05933)0.798:0.01762,(New.CleanUp.ReferenceOTU240:0.03497,(((New.CleanUp.ReferenceOTU11:0.07966,(New.CleanUp.ReferenceOTU255:0.03979,New.CleanUp.ReferenceOTU81:0.11208)0.760:0.01177)0.206:0.00915,(New.CleanUp.ReferenceOTU196:0.06357,New.CleanUp.ReferenceOTU9:0.03979)0.715:0.00601)0.944:0.03864,((New.CleanUp.ReferenceOTU169:0.0218,New.CleanUp.ReferenceOTU246:0.05252)0.476:0.02561,(New.CleanUp.ReferenceOTU151:0.04514,New.ReferenceOTU86:0.03263)0.729:0.01599)0.846:0.03284)0.721:0.00855)0.737:0.02132)0.970:0.04394,New.CleanUp.ReferenceOTU61:0.06221)0.523:0.01415)0.780:0.00016,((New.CleanUp.ReferenceOTU175:0.02669,(New.ReferenceOTU26:0.01472,((New.CleanUp.ReferenceOTU3529:0.01952,New.CleanUp.ReferenceOTU567:0.01863)0.863:0.00014,(New.CleanUp.ReferenceOTU4568:0.02419,(New.CleanUp.ReferenceOTU503:0.00942,New.CleanUp.ReferenceOTU2195:0.10858)0.796:0.00922)0.901:0.00016)0.758:0.00466)0.993:0.03785)0.326:0.01141,New.CleanUp.ReferenceOTU412:0.04806)0.499:0.01103)0.856:0.01688,((((New.CleanUp.ReferenceOTU1373:0.0776,New.ReferenceOTU49:0.00014)0.998:0.08288,(New.CleanUp.ReferenceOTU145:0.0476,(New.CleanUp.ReferenceOTU88:0.02703,New.ReferenceOTU37:0.06041)0.984:0.06186)0.768:0.0132)0.843:0.01247,((New.CleanUp.ReferenceOTU1446:0.06201,New.CleanUp.ReferenceOTU7:0.00014)1.000:0.0809,(New.ReferenceOTU11:0.03111,(New.CleanUp.ReferenceOTU414:0.07196,New.ReferenceOTU14:0.0061)0.252:0.00475)0.758:0.0074)0.921:0.01759)0.878:0.01643,((New.CleanUp.ReferenceOTU185:0.00484,136719:0.00015)1.000:0.05593,(((555560:0.04366,(New.CleanUp.ReferenceOTU276:0.13586,(New.CleanUp.ReferenceOTU242:0.06315,New.CleanUp.ReferenceOTU253:0.07239)0.074:0.01428)0.441:0.01493)0.820:0.01414,(((New.CleanUp.ReferenceOTU146:0.08418,(2578015:0.00015,(New.CleanUp.ReferenceOTU40:0.0235,New.CleanUp.ReferenceOTU345:0.03405)0.348:0.01206)0.826:0.0059)0.928:0.01847,New.CleanUp.ReferenceOTU50:0.05144)0.700:0.00016,New.CleanUp.ReferenceOTU270:0.09652)0.550:0.01423)0.900:0.01779,(New.CleanUp.ReferenceOTU164:0.03752,New.CleanUp.ReferenceOTU291:0.04581)0.787:0.00999)0.736:0.00656)0.872:0.01221)0.344:0.00488)0.743:0.00583,New.CleanUp.ReferenceOTU168:0.02499)0.802:0.00836)0.000:0.00016)0.644:0.02399,(((New.CleanUp.ReferenceOTU220:0.0435,(New.CleanUp.ReferenceOTU142:0.01663,New.CleanUp.ReferenceOTU94:0.10967)0.962:0.04224)0.991:0.0621,(((New.ReferenceOTU67:0.01896,(New.CleanUp.ReferenceOTU301:0.01807,New.CleanUp.ReferenceOTU37:0.01732)0.867:0.01853)0.773:0.01433,(New.CleanUp.ReferenceOTU277:0.0268,(New.CleanUp.ReferenceOTU123:0.0488,New.ReferenceOTU46:0.0705)0.754:0.00752)0.985:0.04372)0.890:0.02037,(New.CleanUp.ReferenceOTU254:0.07109,New.ReferenceOTU40:0.08526)0.858:0.02249)0.306:0.01469)0.764:0.00648,(((New.CleanUp.ReferenceOTU223:0.02318,(New.CleanUp.ReferenceOTU265:0.02327,New.CleanUp.ReferenceOTU58:0.01681)0.867:0.03616)0.978:0.05756,New.CleanUp.ReferenceOTU69:0.06976)0.777:0.01545,(((New.CleanUp.ReferenceOTU664:0.01453,New.ReferenceOTU117:0.02483)0.827:0.00015,(New.CleanUp.ReferenceOTU2379:0.02471,New.CleanUp.ReferenceOTU3383:0.01971)0.457:0.00472)0.903:0.00015,New.CleanUp.ReferenceOTU1130:0.02468)1.000:0.08938)0.767:0.00568)0.760:0.00015)0.870:0.02971,New.CleanUp.ReferenceOTU202:0.06062)0.829:0.01469,(New.CleanUp.ReferenceOTU109:0.02288,New.CleanUp.ReferenceOTU222:0.05173)0.999:0.11187)0.256:0.01271,New.CleanUp.ReferenceOTU209:0.06431)0.885:0.0216)0.877:0.01978,New.ReferenceOTU31:0.04724)0.983:0.06713)0.928:0.05223,(((New.CleanUp.ReferenceOTU239:0.1588,((New.CleanUp.ReferenceOTU4513:0.07187,(349369:0.00014,New.CleanUp.ReferenceOTU7746:0.00014)0.479:0.00015)0.939:0.00014,((New.CleanUp.ReferenceOTU2263:0.02144,New.CleanUp.ReferenceOTU5200:0.01986)0.987:0.00015,544442:0.13319)0.932:0.0211)0.995:0.08108)0.917:0.05443,(New.ReferenceOTU45:0.39217,(((New.CleanUp.ReferenceOTU193:0.05125,(1918929:0.00016,((2057787:0.00015,(4413100:0.00484,(New.CleanUp.ReferenceOTU203:0.05559,4251078:0.00015)0.889:0.01547)0.370:0.00015)0.801:0.00516,(3746871:0.0091,(3606810:0.00484,(2927689:0.00015,1646259:0.00014)0.855:0.00015)0.775:0.00274)0.775:0.00273)0.826:0.00516)0.773:0.00915)1.000:0.29957,(New.CleanUp.ReferenceOTU232:0.31553,((New.ReferenceOTU78:0.11627,(311447:0.00961,(3001126:0.00014,767326:0.00977)0.800:0.00016)0.999:0.16853)0.772:0.05424,(New.CleanUp.ReferenceOTU155:0.19742,(New.CleanUp.ReferenceOTU166:0.07761,New.CleanUp.ReferenceOTU57:0.0642)0.795:0.08822)1.000:0.28489)0.340:0.05457)0.809:0.03787)0.863:0.05669,(New.CleanUp.ReferenceOTU4:0.18315,New.CleanUp.ReferenceOTU234:0.20706)0.973:0.11937)0.781:0.05604)0.602:0.0445)0.544:0.05085,(((New.CleanUp.ReferenceOTU190:0.162,(363429:0.17793,((318137:0.00014,New.CleanUp.ReferenceOTU4979:0.0097)1.000:0.19074,((New.CleanUp.ReferenceOTU162:0.14867,(4481373:0.11993,(New.CleanUp.ReferenceOTU200:0.18802,New.ReferenceOTU35:0.05273)0.984:0.1013)0.923:0.07031)0.775:0.05488,((New.ReferenceOTU24:0.07063,(New.CleanUp.ReferenceOTU250:0.03979,(New.ReferenceOTU59:0.03556,((New.CleanUp.ReferenceOTU8840:0.07774,(New.ReferenceOTU82:0.00486,810334:0.00486)0.586:0.00016)0.956:0.03518,(New.CleanUp.ReferenceOTU376:0.04049,(153017:0.00485,New.ReferenceOTU8:0.00014)0.558:0.00014)0.988:0.00015)0.985:0.08002)0.933:0.05771)0.842:0.04652)0.729:0.01416,(((((New.CleanUp.ReferenceOTU125:0.14094,(New.CleanUp.ReferenceOTU5775:0.01338,((321533:0.01494,583197:0.00467)1.000:0.09434,(New.CleanUp.ReferenceOTU5565:0.02453,(590468:0.00014,(New.CleanUp.ReferenceOTU1754:0.01443,New.CleanUp.ReferenceOTU3527:0.02978)0.062:0.00015)0.932:0.00015)0.774:0.00495)0.228:0.00647)0.982:0.07366)0.947:0.05703,((4347128:0.13347,(1141031:0.06803,((159973:0.02426,248831:0.06386)0.970:0.05567,(966903:0.03247,(((752228:0.00982,New.CleanUp.ReferenceOTU5682:0.01979)0.768:0.00481,(936454:0.00014,(1027943:0.00486,(862361:0.00014,1052360:0.00973)0.866:0.00486)0.884:0.00016)0.933:0.00015)0.761:0.00458,New.CleanUp.ReferenceOTU3719:0.02006)0.993:0.05186)0.557:0.01833)0.996:0.06727)0.758:0.00861)0.843:0.01328,(New.CleanUp.ReferenceOTU134:0.0845,((350592:0.00015,New.CleanUp.ReferenceOTU7119:0.01463)0.845:0.01523,(323057:0.04555,248079:0.05054)0.873:0.03444)0.850:0.01828)0.730:0.00869)0.922:0.0325)0.643:0.00307,322937:0.04581)0.890:0.01157,New.CleanUp.ReferenceOTU105:0.10684)0.450:0.00862,(((New.CleanUp.ReferenceOTU150:0.00481,206950:0.00014)0.867:0.01979,(204004:0.00014,(653874:0.00014,New.CleanUp.ReferenceOTU960:0.02955)0.950:0.01474)0.863:0.0095)0.986:0.04875,(((((((New.CleanUp.ReferenceOTU28:0.01872,(New.CleanUp.ReferenceOTU12:0.04567,(New.CleanUp.ReferenceOTU482:0.03177,(New.CleanUp.ReferenceOTU1771:0.03786,New.ReferenceOTU84:0.02533)0.702:0.00487)0.809:0.01403)0.947:0.04611)1.000:0.1521,807880:0.05159)0.839:0.0323,266637:0.05339)0.886:0.02776,((New.CleanUp.ReferenceOTU251:0.08069,((((344629:0.0605,New.ReferenceOTU68:0.07118)0.801:0.03019,New.CleanUp.ReferenceOTU130:0.09365)0.822:0.01875,(New.CleanUp.ReferenceOTU313:0.0098,200995:0.00014)0.994:0.06207)0.781:0.02009,(2618270:0.00014,(3552550:0.00014,New.CleanUp.ReferenceOTU395:0.00483)0.913:0.00483)0.863:0.0257)0.428:0.04179)0.855:0.04095,(435795:0.1086,(New.CleanUp.ReferenceOTU2747:0.07867,(1101348:0.00014,New.CleanUp.ReferenceOTU434:0.0049)1.000:0.00015)0.998:0.12067)0.867:0.03252)0.932:0.04943)0.977:0.07047,New.ReferenceOTU66:0.02839)0.924:0.05355,(((4395734:0.07874,(((140128:0.07627,((270202:0.07356,(4001204:0.02465,((3741117:0.00014,136041:0.0099)0.960:0.04847,(270683:0.04705,(New.CleanUp.ReferenceOTU1397:0.02454,(4381904:0.00014,New.CleanUp.ReferenceOTU1476:0.01458)0.555:0.00015)0.826:0.01466)0.916:0.03489)0.875:0.0701)0.873:0.04139)0.894:0.03213,New.ReferenceOTU15:0.15232)0.681:0.01709)0.622:0.01237,(((((((New.CleanUp.ReferenceOTU1164:0.0559,New.ReferenceOTU17:0.00562)0.978:0.05002,(New.ReferenceOTU5:0.04053,538373:0.08381)0.755:0.0146)0.862:0.02272,((New.CleanUp.ReferenceOTU1209:0.00436,((New.CleanUp.ReferenceOTU1395:0.02363,New.CleanUp.ReferenceOTU2684:0.03147)0.864:0.00015,(4473892:0.00014,New.CleanUp.ReferenceOTU2699:0.08328)0.942:0.00014)0.759:0.00016)0.884:0.03617,(145419:0.0666,554611:0.0933)0.356:0.01505)0.860:0.024)0.876:0.02129,(264786:0.0721,(780722:0.00015,797540:0.00505)0.872:0.01289)0.764:0.0076)0.182:0.01591,977942:0.01406)0.977:0.03503,(((((4387505:0.00014,(353843:0.05117,(1111846:0.00524,(786547:0.00523,711012:0.00014)0.643:0.00016)0.950:0.02212)0.896:0.01833)0.879:0.01074,(816961:0.00979,93990:0.01986)0.753:0.00519)0.816:0.01709,New.CleanUp.ReferenceOTU248:0.09153)0.542:0.00439,(((1133865:0.00014,New.CleanUp.ReferenceOTU2620:0.00503)0.964:0.02566,((New.CleanUp.ReferenceOTU116:0.02478,(4404499:0.04732,New.CleanUp.ReferenceOTU217:0.02772)0.994:0.05621)0.000:0.0204,((New.ReferenceOTU103:0.06751,(3163186:0.00014,New.CleanUp.ReferenceOTU3546:0.00485)0.925:0.03627)0.465:0.01714,1111145:0.03524)0.910:0.04544)0.411:0.00016)0.868:0.01684,((332995:0.00014,New.CleanUp.ReferenceOTU4482:0.00501)0.953:0.03823,(185297:0.02298,1099856:0.01961)0.875:0.02289)0.965:0.03787)0.973:0.00016)0.868:0.01199,((542078:0.01674,(154970:0.00485,(809794:0.00014,824302:0.00014)0.915:0.00014)0.985:0.06898)0.984:0.09029,(New.CleanUp.ReferenceOTU199:0.07945,(4295289:0.00175,(4316508:0.00014,4402944:0.00496)1.000:0.10284)0.976:0.06578)0.976:0.06967)0.845:0.02484)0.768:0.00842)0.950:0.03717,((New.CleanUp.ReferenceOTU17:0.00501,1807238:0.00015)0.977:0.06318,(((4036860:0.00014,((((205919:0.01008,547018:0.00502)0.926:0.00014,(44254:0.0153,252313:0.00504)0.908:0.00016)0.175:0.00014,(542003:0.00014,(4432819:0.00502,136584:0.00503)0.866:0.00014)0.000:0.00014)0.885:0.00014,(4457349:0.00514,(113326:0.005,New.CleanUp.ReferenceOTU1557:0.02042)0.930:0.00422)0.995:0.00078)0.916:0.00503)0.941:0.01547,4370458:0.00481)0.867:0.01034,(3630384:0.00015,(4333178:0.00503,102825:0.00014)0.997:0.0365)0.871:0.01021)0.944:0.04048)0.900:0.04101)0.828:0.02129)0.959:0.04926,((((1092833:0.00501,(3692330:0.00014,1052264:0.00483)0.085:0.00015)0.904:0.02627,89839:0.07472)0.861:0.01822,(527641:0.05678,((1039092:0.01465,(583808:0.00014,(219189:0.00485,4455618:0.0097)0.890:0.00014)0.633:0.00014)0.945:0.02731,((1144747:0.00014,107501:0.00483)0.979:0.0198,((656229:0.00485,4305837:0.00014)0.827:0.00484,(4300270:0.02052,1034564:0.01969)0.755:0.00479)0.294:0.00016)0.662:0.0029)0.851:0.02995)0.921:0.03422)0.878:0.07019,New.CleanUp.ReferenceOTU103:0.14054)0.815:0.03092)0.884:0.02358)0.824:0.02001,232905:0.08593)0.735:0.00637,(New.CleanUp.ReferenceOTU106:0.06899,New.CleanUp.ReferenceOTU112:0.09426)0.863:0.0292)0.043:0.01487)0.927:0.04139,(((((4307391:0.02901,(54330:0.01435,(4302472:0.00483,(4315804:0.00014,515747:0.00969)1.000:0.00016)0.988:0.04403)0.507:0.05824)1.000:0.29469,((4435396:0.00015,(4468234:0.01465,((4174963:0.00194,4402960:0.00014)1.000:0.00289,((4029632:0.00971,4358723:0.00484)0.898:0.00014,((4357712:0.00483,4232045:0.00486)0.890:0.00011,(4354042:0.00014,((1508541:0.00975,4369327:0.00483)0.000:0.00014,4357811:0.00484)0.000:0.00014)0.000:0.00014)0.000:0.00014)0.000:0.00014)0.897:0.00016)0.817:0.00484)0.788:0.01713,(209685:0.00014,(358493:0.00504,(3562626:0.00483,(2189140:0.00014,(New.CleanUp.ReferenceOTU3907:0.01255,New.CleanUp.ReferenceOTU3424:0.08362)0.537:0.00016)0.000:0.00015)0.000:0.00016)0.868:0.00014)0.953:0.05354)0.329:0.02801)0.981:0.09657,((495017:0.00014,495086:0.00484)0.995:0.16319,(304640:0.01463,(103802:0.00014,New.CleanUp.ReferenceOTU4261:0.00015)0.987:0.00016)1.000:0.17331)0.194:0.06618)0.150:0.0133,(((New.CleanUp.ReferenceOTU3274:0.00014,(New.CleanUp.ReferenceOTU3038:0.08896,510901:0.00014)0.640:0.00014)1.000:0.16444,(964753:0.02931,(983990:0.00014,(763910:0.00486,144732:0.00014)0.440:0.00014)0.592:0.00122)0.998:0.16342)0.180:0.0389,(New.CleanUp.ReferenceOTU447:0.00015,(951659:0.00014,(555741:0.00014,(2750874:0.00483,(952171:0.00483,(510721:0.00173,New.CleanUp.ReferenceOTU3003:0.02584)1.000:0.0031)0.000:0.00016)0.000:0.00015)0.973:0.00014)0.905:0.0093)0.991:0.11118)0.939:0.05736)0.865:0.03071,(New.CleanUp.ReferenceOTU3086:0.0104,(New.CleanUp.ReferenceOTU4180:0.05705,(275952:0.00014,New.CleanUp.ReferenceOTU4996:0.01992)0.823:0.00016)0.837:0.0094)1.000:0.18073)0.852:0.02116)0.933:0.02954)0.817:0.01374)0.873:0.02208)0.874:0.03214)0.938:0.04899)0.828:0.03379)0.764:0.02239)0.907:0.05295,New.ReferenceOTU29:0.3569)0.379:0.00921,(((4339528:0.16194,((New.CleanUp.ReferenceOTU2464:0.01846,251050:0.0062)0.998:0.15587,(New.CleanUp.ReferenceOTU129:0.14283,New.CleanUp.ReferenceOTU263:0.06717)0.773:0.07187)0.186:0.02109)0.995:0.12541,(New.CleanUp.ReferenceOTU311:0.25635,(New.CleanUp.ReferenceOTU403:0.13272,(New.CleanUp.ReferenceOTU258:0.09598,(New.CleanUp.ReferenceOTU148:0.03682,(((4441597:0.00014,New.CleanUp.ReferenceOTU135:0.0097)0.893:0.02858,(New.CleanUp.ReferenceOTU213:0.06071,((New.CleanUp.ReferenceOTU285:0.0347,((New.ReferenceOTU95:0.06162,(New.CleanUp.ReferenceOTU183:0.05018,(New.CleanUp.ReferenceOTU111:0.03413,(1769731:0.00016,(New.CleanUp.ReferenceOTU483:0.01464,259809:0.00969)0.638:0.00012)0.941:0.0445)0.625:0.03039)0.965:0.0599)0.296:0.02656,162674:0.0515)0.900:0.02457)0.838:0.01512,(((4366582:0.0107,New.CleanUp.ReferenceOTU181:0.05169)0.818:0.0154,New.CleanUp.ReferenceOTU308:0.06993)0.446:0.02603,((749802:0.00466,New.CleanUp.ReferenceOTU2595:0.00509)0.777:0.00966,((New.CleanUp.ReferenceOTU128:0.04188,(4396488:0.00014,((New.CleanUp.ReferenceOTU2273:0.06589,(1109010:0.00484,New.CleanUp.ReferenceOTU1596:0.03013)0.337:0.00016)0.939:0.00968,((1119496:0.0097,New.ReferenceOTU1:0.00015)0.743:0.00016,(New.CleanUp.ReferenceOTU3362:0.01537,(New.CleanUp.ReferenceOTU3633:0.03989,New.ReferenceOTU55:0.01504)0.859:0.01475)0.996:0.05567)0.930:0.00016)0.791:0.00955)0.972:0.04062)0.899:0.02464,(New.CleanUp.ReferenceOTU188:0.03199,New.CleanUp.ReferenceOTU95:0.03581)0.922:0.02999)0.967:0.03787)0.802:0.01615)0.354:0.00923)0.462:0.01225)0.875:0.03749)0.866:0.03599,New.CleanUp.ReferenceOTU219:0.06311)0.986:0.06731)0.853:0.05126)0.934:0.07571)0.978:0.12323)0.769:0.08116)0.847:0.04651,(((New.ReferenceOTU7:0.31619,(New.ReferenceOTU41:0.27419,(New.CleanUp.ReferenceOTU229:0.2972,((4462887:0.00014,New.CleanUp.ReferenceOTU444:0.00014)0.875:0.04958,(112246:0.00015,New.CleanUp.ReferenceOTU1449:0.01456)0.600:0.01251)1.000:0.34068)0.544:0.03587)1.000:0.37336)0.745:0.04409,(New.ReferenceOTU99:0.25531,(New.ReferenceOTU51:0.23721,(New.CleanUp.ReferenceOTU201:0.0901,New.CleanUp.ReferenceOTU323:0.05267)0.968:0.13239)0.133:0.07457)0.971:0.11219)0.738:0.0388,((830253:0.08285,(((4347253:0.00016,New.CleanUp.ReferenceOTU337:0.00974)0.993:0.10306,(((3359884:0.00015,(New.CleanUp.ReferenceOTU2062:0.03996,(New.CleanUp.ReferenceOTU1483:0.00793,(1131894:0.00014,((New.CleanUp.ReferenceOTU317:0.00987,New.CleanUp.ReferenceOTU431:0.07241)0.768:0.00472,(1141758:0.01531,4431803:0.00014)0.970:0.00014)0.412:0.00014)0.969:0.01956)0.464:0.00014)0.909:0.0185)0.999:0.00014,New.CleanUp.ReferenceOTU3539:0.03752)0.609:0.00875,(((((616310:0.00987,153978:0.00491)0.914:0.00987,(((((1793401:0.00491,(New.CleanUp.ReferenceOTU3665:0.0051,New.CleanUp.ReferenceOTU197:0.06997)0.739:0.00499)0.000:0.00015,New.CleanUp.ReferenceOTU6290:0.03536)0.433:0.00014,4386317:0.00491)0.491:0.00014,4348768:0.00014)0.460:0.00014,2653243:0.00491)0.853:0.00014)0.847:0.01047,1964005:0.06845)0.774:0.00464,(35330:0.00016,(4420570:0.00491,(769222:0.00014,New.CleanUp.ReferenceOTU3398:0.00012)0.366:0.00015)0.894:0.01154)0.881:0.01153)0.275:0.00014,4471279:0.01994)0.425:0.00016)0.949:0.06509)0.987:0.08532,((347728:0.00014,New.CleanUp.ReferenceOTU5072:0.03044)0.996:0.1323,((795504:0.00014,(New.CleanUp.ReferenceOTU3037:0.09445,New.CleanUp.ReferenceOTU10:0.00014)0.640:0.00016)0.949:0.03342,(((549748:0.00014,New.CleanUp.ReferenceOTU499:0.01453)0.946:0.01458,(((2345806:0.01463,(3439:0.00014,(929908:0.00484,4350498:0.00483)0.846:0.00014)0.895:0.00014)0.805:0.0098,(2224034:0.00976,((New.CleanUp.ReferenceOTU2460:0.00963,New.CleanUp.ReferenceOTU3248:0.02956)0.000:0.00014,((317660:0.00972,4402734:0.00014)0.000:0.00014,361839:0.00971)0.293:0.00015)0.933:0.01475)0.923:0.01471)0.776:0.0048,((317794:0.00486,(337487:0.00014,((New.CleanUp.ReferenceOTU1166:0.02442,New.CleanUp.ReferenceOTU3282:0.02097)0.956:0.00016,(New.CleanUp.ReferenceOTU1383:0.01956,340298:0.00484)0.775:0.00014)0.999:0.00016)0.871:0.00015)1.000:0.00016,313351:0.00483)0.803:0.00971)0.635:0.00014)0.797:0.00464,(2140618:0.00485,((New.CleanUp.ReferenceOTU581:0.03547,532888:0.015)0.550:0.00957,660336:0.01971)0.590:0.00015)0.901:0.00014)0.908:0.02262)0.978:0.09069)0.790:0.04674)0.828:0.02786)0.956:0.07415,((New.CleanUp.ReferenceOTU5517:0.00895,(New.CleanUp.ReferenceOTU3156:0.08882,(140201:0.00014,140454:0.01462)0.859:0.00015)0.894:0.02056)0.998:0.31149,New.CleanUp.ReferenceOTU260:0.48755)0.610:0.06155)0.974:0.0957)0.481:0.02036)0.897:0.02747)0.887:0.01867)0.900:0.03297)0.917:0.03798)0.743:0.00656,(((806529:0.00793,(4452531:0.00972,1632429:0.00014)0.766:0.00716)1.000:0.23263,(4375606:0.21306,((1106491:0.00014,New.CleanUp.ReferenceOTU271:0.00485)0.975:0.06455,(New.CleanUp.ReferenceOTU284:0.04486,New.CleanUp.ReferenceOTU316:0.0299)0.624:0.02201)0.998:0.17271)0.055:0.02865)0.730:0.01285,(((4443285:0.23461,(((592129:0.1339,New.CleanUp.ReferenceOTU198:0.1241)0.963:0.08438,343315:0.20414)0.306:0.03917,(((269422:0.01191,(New.CleanUp.ReferenceOTU79:0.05517,((((New.CleanUp.ReferenceOTU29:0.02172,((524039:0.00015,New.CleanUp.ReferenceOTU5:0.00483)0.995:0.04102,((New.CleanUp.ReferenceOTU2335:0.0097,170004:0.00014)0.936:0.00015,(3721308:0.01512,4469684:0.04686)0.826:0.00957)0.907:0.02159)0.102:0.00345)0.968:0.0511,308686:0.05139)0.053:0.0241,(New.CleanUp.ReferenceOTU21:0.08101,((New.CleanUp.ReferenceOTU48:0.03491,(((3074191:0.00648,588196:0.00335)1.000:0.13617,((4435422:0.00014,New.CleanUp.ReferenceOTU383:0.00485)0.969:0.04885,((2873833:0.01599,(New.CleanUp.ReferenceOTU1258:0.0048,1601703:0.00014)0.946:0.02981)0.977:0.05206,(1131823:0.02159,151638:0.03508)0.220:0.01509)0.917:0.04261)0.486:0.02716)0.076:0.01346,New.CleanUp.ReferenceOTU100:0.06447)0.782:0.0135)0.831:0.01367,(New.CleanUp.ReferenceOTU282:0.02153,1847861:0.03784)0.891:0.02452)0.935:0.03254)0.784:0.01218)0.910:0.03387,(((586112:0.00014,New.CleanUp.ReferenceOTU765:0.00973)1.000:0.13584,(651628:0.00014,New.CleanUp.ReferenceOTU1148:0.00969)0.924:0.02597)0.728:0.00691,New.CleanUp.ReferenceOTU140:0.06343)0.808:0.01722)0.917:0.03767)0.858:0.04674)0.957:0.05575,(New.CleanUp.ReferenceOTU19:0.06524,New.CleanUp.ReferenceOTU73:0.07804)0.989:0.0924)0.323:0.01982,256945:0.15403)0.874:0.05459)0.363:0.05172)0.695:0.02601,((New.CleanUp.ReferenceOTU349:0.14762,((New.CleanUp.ReferenceOTU133:0.09925,(New.ReferenceOTU65:0.1501,(((New.ReferenceOTU3:0.00014,(New.CleanUp.ReferenceOTU3499:0.01896,New.CleanUp.ReferenceOTU8375:0.03642)0.998:0.05752)0.987:0.0755,(((1011502:0.11153,(50782:0.00482,(New.CleanUp.ReferenceOTU330:0.00484,565917:0.00016)0.937:0.00016)0.953:0.05407)0.547:0.0298,24838:0.06549)0.936:0.0452,((New.ReferenceOTU20:0.08184,(New.CleanUp.ReferenceOTU32:0.09477,(New.ReferenceOTU91:0.14167,(New.CleanUp.ReferenceOTU82:0.02386,((536001:0.03112,((330662:0.00014,(228671:0.00016,4368477:0.00014)0.585:0.00014)0.886:0.01493,((New.CleanUp.ReferenceOTU7781:0.03585,(427495:0.00014,New.CleanUp.ReferenceOTU1347:0.00485)0.837:0.00949)0.943:0.02006,((((((557211:0.00014,((New.CleanUp.ReferenceOTU6264:0.02353,(((New.CleanUp.ReferenceOTU304:0.04669,(New.CleanUp.ReferenceOTU621:0.09121,New.CleanUp.ReferenceOTU687:0.00406)0.868:0.02182)0.983:0.0499,New.CleanUp.ReferenceOTU252:0.00015)0.958:0.02761,New.ReferenceOTU39:0.04359)0.862:0.01485)0.735:0.00014,New.CleanUp.ReferenceOTU4556:0.03625)0.760:0.00015)0.695:0.00015,New.CleanUp.ReferenceOTU3395:0.03441)0.494:0.00016,New.CleanUp.ReferenceOTU4590:0.03346)0.022:0.00014,(((New.CleanUp.ReferenceOTU132:0.03211,(New.CleanUp.ReferenceOTU420:0.03036,(New.CleanUp.ReferenceOTU1407:0.0193,New.CleanUp.ReferenceOTU2247:0.02438)0.859:0.00015)0.989:0.04401)0.749:0.00967,((231908:0.00014,(New.CleanUp.ReferenceOTU7519:0.0396,(New.CleanUp.ReferenceOTU1456:0.02767,(New.CleanUp.ReferenceOTU1584:0.03194,831789:0.00466)0.434:0.00709)0.064:0.00016)0.244:0.00011)0.440:0.00014,New.CleanUp.ReferenceOTU5078:0.03964)0.385:0.00015)0.401:0.01035,New.CleanUp.ReferenceOTU715:0.03268)0.387:0.01876)0.939:0.0403,New.CleanUp.ReferenceOTU7718:0.00015)0.860:0.00283,4325003:0.00331)0.840:0.00318)0.924:0.01961)0.913:0.02387)0.918:0.03125,(New.CleanUp.ReferenceOTU233:0.00483,(1132781:0.00016,810353:0.00014)0.559:0.00014)0.860:0.01913)0.871:0.05843)0.854:0.06661)0.529:0.04625)0.486:0.01407)0.411:0.01835,224486:0.09691)0.792:0.02173)0.275:0.01829)0.791:0.02266,(New.CleanUp.ReferenceOTU51:0.04321,(New.CleanUp.ReferenceOTU306:0.13076,New.CleanUp.ReferenceOTU8:0.05791)0.947:0.05533)0.816:0.06511)0.941:0.07731)0.830:0.04099)0.915:0.04701,New.ReferenceOTU48:0.09145)0.949:0.06838)0.780:0.04864,New.ReferenceOTU112:0.18552)0.767:0.0617)0.595:0.01946,(((New.CleanUp.ReferenceOTU44:0.06604,((New.CleanUp.ReferenceOTU204:0.1713,(New.CleanUp.ReferenceOTU189:0.07049,(((((New.CleanUp.ReferenceOTU354:0.08513,(New.CleanUp.ReferenceOTU121:0.04404,(570745:0.03381,New.CleanUp.ReferenceOTU365:0.07736)0.898:0.02206)0.778:0.01138)0.903:0.0353,(4462051:0.10938,91522:0.03538)0.953:0.05584)0.142:0.01871,New.ReferenceOTU108:0.08407)0.971:0.0711,(New.CleanUp.ReferenceOTU2566:0.01078,((272431:0.00014,New.CleanUp.ReferenceOTU436:0.00483)0.994:0.04689,New.ReferenceOTU28:0.02013)0.847:0.01434)0.999:0.11516)0.855:0.03754,((New.ReferenceOTU18:0.11736,(339304:0.00014,New.CleanUp.ReferenceOTU389:0.00014)0.981:0.06938)0.967:0.05608,(New.CleanUp.ReferenceOTU194:0.11355,((New.CleanUp.ReferenceOTU360:0.0979,(356606:0.01167,(((New.CleanUp.ReferenceOTU1892:0.01949,New.CleanUp.ReferenceOTU1000:0.02452)0.897:0.00015,569736:0.00014)0.580:0.00014,(New.ReferenceOTU34:0.05604,New.CleanUp.ReferenceOTU1637:0.01559)0.941:0.00015)0.848:0.01293)0.989:0.0697)0.923:0.08627,New.CleanUp.ReferenceOTU104:0.17888)0.697:0.03242)0.862:0.03658)0.558:0.01548)0.994:0.12143)0.954:0.10181)0.944:0.07999,971994:0.1642)0.899:0.05421)0.982:0.09679,(((((New.CleanUp.ReferenceOTU4309:0.03043,(4199935:0.00014,New.ReferenceOTU100:0.0153)0.692:0.00016)0.966:0.07602,(New.CleanUp.ReferenceOTU83:0.08567,(4405284:0.07743,4478783:0.07185)0.945:0.04653)0.791:0.03305)1.000:0.15644,(New.CleanUp.ReferenceOTU299:0.12051,(New.CleanUp.ReferenceOTU41:0.04199,(New.CleanUp.ReferenceOTU3610:0.07771,(4344099:0.00014,New.CleanUp.ReferenceOTU8234:0.01448)0.689:0.00014)0.995:0.14262)0.989:0.09977)0.542:0.00015)0.879:0.04258,(((2715207:0.05029,(829530:0.00015,New.ReferenceOTU38:0.0147)0.961:0.05898)0.981:0.06277,(((((((4403421:0.00484,(New.CleanUp.ReferenceOTU286:0.00484,204874:0.00014)1.000:0.00016)0.828:0.01205,153546:0.08511)0.952:0.03277,(((New.CleanUp.ReferenceOTU2023:0.02934,New.CleanUp.ReferenceOTU605:0.01464)0.937:0.00015,(New.CleanUp.ReferenceOTU7537:0.03042,(273690:0.00014,(New.CleanUp.ReferenceOTU5018:0.02467,New.CleanUp.ReferenceOTU6745:0.0246)0.882:0.00015)0.770:0.00016)0.812:0.00477)1.000:0.05384,((208621:0.00015,(New.CleanUp.ReferenceOTU2866:0.03472,(137429:0.00014,New.CleanUp.ReferenceOTU646:0.03517)0.857:0.00015)0.901:0.01916)0.730:0.00985,(New.CleanUp.ReferenceOTU4678:0.05599,(569691:0.00014,New.CleanUp.ReferenceOTU3161:0.01097)0.925:0.00015)0.978:0.03405)0.499:0.0086)0.395:0.00014)0.689:0.00823,((New.CleanUp.ReferenceOTU136:0.06405,New.CleanUp.ReferenceOTU89:0.05224)0.139:0.0036,263866:0.12018)0.889:0.01812)0.917:0.00015,(204219:0.02497,(New.CleanUp.ReferenceOTU2013:0.02101,1915223:0.00014)0.995:0.05262)0.953:0.03668)0.835:0.01115,((3703615:0.00491,New.CleanUp.ReferenceOTU39:0.00493)0.754:0.00649,(((New.CleanUp.ReferenceOTU72:0.03494,((3603310:0.03427,(((4419144:0.00014,(716360:0.02481,New.CleanUp.ReferenceOTU3912:0.02601)0.968:0.00014)1.000:0.00016,(New.CleanUp.ReferenceOTU1938:0.13998,New.CleanUp.ReferenceOTU7018:0.00623)1.000:0.09261)0.405:0.00759,(2736636:0.00015,531921:0.03517)0.403:0.00777)0.871:0.02167)0.911:0.02071,(((((2905445:0.00016,New.CleanUp.ReferenceOTU1546:0.01492)0.839:0.00983,(((321503:0.00014,New.CleanUp.ReferenceOTU303:0.00483)0.841:0.00014,(((588256:0.01983,1897765:0.00978)0.858:0.0098,337713:0.01988)0.681:0.00014,((2905448:0.00014,(New.CleanUp.ReferenceOTU2198:0.01979,(New.CleanUp.ReferenceOTU1501:0.02051,New.CleanUp.ReferenceOTU2631:0.01961)0.858:0.00396)0.667:0.00068)0.932:0.0144,((New.CleanUp.ReferenceOTU4624:0.01954,(New.CleanUp.ReferenceOTU1348:0.01997,New.CleanUp.ReferenceOTU1363:0.01986)0.863:0.00015)0.960:0.02521,((697799:0.00014,(New.CleanUp.ReferenceOTU626:0.03496,(306565:0.00014,(New.CleanUp.ReferenceOTU6689:0.02982,New.CleanUp.ReferenceOTU577:0.01459)0.989:0.00016)0.905:0.00014)0.704:0.00484)0.780:0.00719,((New.CleanUp.ReferenceOTU333:0.04111,((((New.CleanUp.ReferenceOTU7273:0.03611,(4410227:0.00014,New.ReferenceOTU109:0.00483)0.735:0.00397)0.899:0.01565,(((New.CleanUp.ReferenceOTU623:0.01371,New.CleanUp.ReferenceOTU1136:0.02286)0.135:0.00016,327231:0.00014)0.492:0.00016,(New.CleanUp.ReferenceOTU2477:0.01963,(New.CleanUp.ReferenceOTU446:0.02563,New.CleanUp.ReferenceOTU777:0.01541)0.992:0.00015)0.850:0.00483)0.920:0.0167)0.842:0.00592,((New.CleanUp.ReferenceOTU6084:0.02179,(New.CleanUp.ReferenceOTU1252:0.04075,New.CleanUp.ReferenceOTU983:0.0239)0.760:0.00617)0.040:0.00016,New.CleanUp.ReferenceOTU719:0.01408)0.105:0.00015)0.798:0.00895,((558165:0.00014,New.CleanUp.ReferenceOTU1745:0.04002)0.698:0.00014,(New.CleanUp.ReferenceOTU3225:0.0291,(New.CleanUp.ReferenceOTU1146:0.00016,New.CleanUp.ReferenceOTU2567:0.07639)0.996:0.05326)0.746:0.00981)0.909:0.00943)0.814:0.00015)0.606:0.01848,(1116027:0.00014,New.CleanUp.ReferenceOTU4523:0.0299)0.971:0.031)0.591:0.01523)0.787:0.01229)0.839:0.00929)0.872:0.00914)0.940:0.00909)0.758:0.00471,((794530:0.00014,(316123:0.03792,New.ReferenceOTU106:0.04939)0.929:0.02542)0.790:0.03056,(New.CleanUp.ReferenceOTU3576:0.01458,208829:0.00015)0.997:0.05198)0.728:0.00481)0.888:0.01399)0.956:0.02707,((New.CleanUp.ReferenceOTU1210:0.02036,(4374557:0.00014,(New.CleanUp.ReferenceOTU3498:0.03503,(New.CleanUp.ReferenceOTU1642:0.01495,New.CleanUp.ReferenceOTU8001:0.03205)0.747:0.00015)0.759:0.00014)0.960:0.01987)0.763:0.00479,((((New.CleanUp.ReferenceOTU2276:0.01976,New.CleanUp.ReferenceOTU691:0.02539)0.640:0.00244,((New.CleanUp.ReferenceOTU4519:0.0247,(New.CleanUp.ReferenceOTU1267:0.01963,New.CleanUp.ReferenceOTU4224:0.02014)0.746:0.00487)0.854:0.00016,270592:0.00016)0.896:0.01287)0.765:0.00402,New.CleanUp.ReferenceOTU1157:0.03069)0.874:0.00978,2375043:0.03565)0.000:0.00015)0.982:0.03598)0.784:0.00825,(New.CleanUp.ReferenceOTU1:0.02979,((New.CleanUp.ReferenceOTU347:0.01697,2231463:0.04795)0.939:0.03487,(3251538:0.00016,New.CleanUp.ReferenceOTU6398:0.01118)0.972:0.0434)0.799:0.0123)0.906:0.02462)0.747:0.01347,(4483959:0.05861,529067:0.06731)0.839:0.02007)0.892:0.01922)0.887:0.03027)0.820:0.01872,(New.CleanUp.ReferenceOTU157:0.07336,((69770:0.10498,584647:0.04032)0.357:0.0229,((((((4448998:0.00484,(New.CleanUp.ReferenceOTU396:0.00985,200618:0.00014)0.704:0.00015)0.410:0.02058,(338967:0.03342,(New.ReferenceOTU43:0.00824,New.CleanUp.ReferenceOTU321:0.07685)0.959:0.03359)0.857:0.01144)0.922:0.02535,((New.CleanUp.ReferenceOTU16:0.00688,(317173:0.02306,New.ReferenceOTU97:0.05448)0.739:0.01001)0.821:0.01948,4186698:0.06961)0.688:0.02279)0.739:0.00989,(New.CleanUp.ReferenceOTU5567:0.01464,(4368846:0.00016,150298:0.01069)0.820:0.00015)0.996:0.05455)0.944:0.02589,((New.CleanUp.ReferenceOTU904:0.01395,((2800:0.00014,New.CleanUp.ReferenceOTU1190:0.00973)0.991:0.02983,240923:0.00014)0.911:0.00015)0.984:0.04577,((New.CleanUp.ReferenceOTU225:0.00015,(New.CleanUp.ReferenceOTU266:0.04772,((((New.CleanUp.ReferenceOTU273:0.04762,New.CleanUp.ReferenceOTU85:0.04255)0.794:0.00989,3772088:0.00015)0.961:0.0228,((New.CleanUp.ReferenceOTU6009:0.0237,New.CleanUp.ReferenceOTU4342:0.02349)0.876:0.00015,(818655:0.00014,(297164:0.00486,145809:0.02)0.000:0.00016)0.793:0.00014)0.916:0.0139)0.414:0.00917,(((4319491:0.00486,190032:0.00015)0.777:0.00016,(New.CleanUp.ReferenceOTU475:0.03526,399640:0.01496)0.462:0.00961)0.000:0.00015,(3390990:0.0147,569946:0.00981)0.408:0.00491)0.355:0.00015)0.948:0.02375)0.951:0.0339)0.995:0.07132,((((New.CleanUp.ReferenceOTU160:0.01484,((4355495:0.0054,((4396309:0.00014,New.CleanUp.ReferenceOTU557:0.00971)0.997:0.00015,(3429469:0.00016,New.CleanUp.ReferenceOTU7118:0.02008)1.000:0.05632)0.986:0.05061)0.683:0.01047,807785:0.04678)0.992:0.05523)0.975:0.03767,(New.CleanUp.ReferenceOTU392:0.05388,(786454:0.02421,New.ReferenceOTU107:0.06792)0.896:0.02443)0.732:0.00782)0.947:0.02113,(4329251:0.06898,(1107783:0.00014,New.CleanUp.ReferenceOTU837:0.01981)0.994:0.03927)0.879:0.00015)0.861:0.01034,((2618267:0.00811,New.CleanUp.ReferenceOTU386:0.05698)0.905:0.0223,((New.CleanUp.ReferenceOTU178:0.0302,1897002:0.00494)0.768:0.00492,(258652:0.00979,((235890:0.00964,(543167:0.00014,New.CleanUp.ReferenceOTU663:0.00972)0.925:0.00016)0.963:0.01979,((167808:0.01972,2205005:0.00014)0.961:0.03017,((((1147375:0.00484,New.CleanUp.ReferenceOTU549:0.0098)0.849:0.00965,(New.CleanUp.ReferenceOTU3219:0.0154,New.ReferenceOTU73:0.04078)0.836:0.00969)0.971:0.02549,(4384987:0.00014,New.CleanUp.ReferenceOTU897:0.01016)0.880:0.00015)0.938:0.01961,1118715:0.00485)0.853:0.00015)0.774:0.00479)0.879:0.00993)0.917:0.01497)0.871:0.01009)0.876:0.01385)0.911:0.02932)0.881:0.03521)0.707:0.0058)0.879:0.01384,(((4160085:0.00148,New.CleanUp.ReferenceOTU3978:0.00883)0.929:0.04246,New.ReferenceOTU23:0.13321)0.955:0.05086,(New.CleanUp.ReferenceOTU143:0.01095,New.CleanUp.ReferenceOTU278:0.09096)0.930:0.03344)0.811:0.01316)0.904:0.02128)0.326:0.00016)0.858:0.01344)0.970:0.04014,(New.CleanUp.ReferenceOTU156:0.00016,New.ReferenceOTU94:0.10464)0.098:0.00778)0.926:0.02428)0.972:0.03341)0.899:0.02259,(4374562:0.00014,New.CleanUp.ReferenceOTU25:0.00491)0.759:0.01166)0.868:0.03042)0.948:0.06314,(((((528929:0.06821,(849122:0.005,1992597:0.01959)0.969:0.05771)0.948:0.05432,(819196:0.00014,(674583:0.02485,(1041464:0.00485,(4107874:0.00014,New.CleanUp.ReferenceOTU1529:0.00014)0.426:0.00015)0.614:0.00015)0.834:0.00524)0.932:0.03975)0.840:0.02404,New.CleanUp.ReferenceOTU228:0.02567)0.967:0.05712,New.CleanUp.ReferenceOTU98:0.08416)0.422:0.01019,(New.CleanUp.ReferenceOTU42:0.07434,((New.CleanUp.ReferenceOTU30:0.12348,((500211:0.00482,New.CleanUp.ReferenceOTU3608:0.00488)0.961:0.06048,(New.CleanUp.ReferenceOTU214:0.01892,New.CleanUp.ReferenceOTU55:0.05678)0.905:0.05929)0.989:0.08)0.819:0.02651,(((New.CleanUp.ReferenceOTU1162:0.01466,((2863:0.00014,((New.CleanUp.ReferenceOTU4197:0.02458,(New.CleanUp.ReferenceOTU443:0.04556,New.ReferenceOTU85:0.01251)0.413:0.01267)0.773:0.00015,(New.CleanUp.ReferenceOTU1821:0.01981,New.CleanUp.ReferenceOTU3330:0.04085)0.852:0.00014)0.306:0.00014)0.858:0.00015,(New.CleanUp.ReferenceOTU1811:0.0197,New.CleanUp.ReferenceOTU3991:0.02459)0.760:0.00485)0.866:0.01601)0.998:0.12309,(3025176:0.10689,(New.CleanUp.ReferenceOTU53:0.01234,((4348411:0.00014,New.CleanUp.ReferenceOTU5283:0.00487)0.927:0.02093,New.CleanUp.ReferenceOTU397:0.02426)0.116:0.00884)0.872:0.03519)0.928:0.06566)0.496:0.01805,((2599638:0.06287,((New.CleanUp.ReferenceOTU7042:0.0509,(816811:0.00989,((New.CleanUp.ReferenceOTU5946:0.02011,New.CleanUp.ReferenceOTU3838:0.02029)0.754:0.0048,((311201:0.00014,(New.CleanUp.ReferenceOTU468:0.02004,New.CleanUp.ReferenceOTU1123:0.03037)0.997:0.00014)0.000:0.00014,((New.CleanUp.ReferenceOTU1070:0.02019,New.CleanUp.ReferenceOTU488:0.02)0.936:0.00015,577627:0.00495)0.665:0.00016)0.946:0.00016)0.870:0.00014)0.147:0.01088)0.980:0.0515,New.CleanUp.ReferenceOTU416:0.07897)0.883:0.02173)0.693:0.01327,((1031870:0.07001,(314251:0.01441,(814953:0.00014,New.CleanUp.ReferenceOTU6808:0.00969)0.921:0.02672)0.499:0.01843)0.996:0.10565,3371820:0.06173)0.908:0.03681)0.862:0.02601)0.906:0.02581)0.900:0.03662)0.309:0.01982)0.980:0.07824)0.805:0.03744)0.998:0.12064,(New.CleanUp.ReferenceOTU71:0.08617,(New.CleanUp.ReferenceOTU102:0.04651,(4336113:0.07107,((New.CleanUp.ReferenceOTU1152:0.00969,270621:0.00014)1.000:0.11606,(4396811:0.00014,New.CleanUp.ReferenceOTU4436:0.0149)0.741:0.0128)0.721:0.02629)0.930:0.04245)0.953:0.04492)0.573:0.01337)0.786:0.03902)0.930:0.03845,(((New.CleanUp.ReferenceOTU101:0.1578,New.CleanUp.ReferenceOTU180:0.12701)0.805:0.03656,(323712:0.20681,((New.CleanUp.ReferenceOTU5501:0.23007,(New.CleanUp.ReferenceOTU5799:0.01453,(((18989:0.00971,(867135:0.00014,242883:0.00014)0.878:0.00991)0.933:0.01542,(New.CleanUp.ReferenceOTU2041:0.03161,2130193:0.00014)0.791:0.00503)0.760:0.00477,4295564:0.01502)0.485:0.0111)0.995:0.18002)0.822:0.05452,(4397466:0.04225,103210:0.10155)0.984:0.12668)0.866:0.0568)0.949:0.05974)0.713:0.04416,((New.CleanUp.ReferenceOTU107:0.12048,(New.CleanUp.ReferenceOTU4247:0.03478,(585878:0.00014,New.CleanUp.ReferenceOTU3127:0.0239)0.745:0.00015)1.000:0.14232)0.864:0.0393,(((827054:0.29287,(New.CleanUp.ReferenceOTU6136:0.02473,(4373252:0.00014,New.CleanUp.ReferenceOTU759:0.00466)0.864:0.00014)0.979:0.13811)0.869:0.07504,((112867:0.00014,(112952:0.00014,(849821:0.00014,(New.CleanUp.ReferenceOTU342:0.00971,769696:0.00483)0.922:0.00014)0.000:0.00014)0.848:0.00015)0.990:0.13434,(New.CleanUp.ReferenceOTU244:0.19219,575079:0.175)0.943:0.10141)0.470:0.03784)0.790:0.03709,(306254:0.20664,(New.CleanUp.ReferenceOTU697:0.00966,246040:0.00015)0.996:0.1744)0.757:0.08685)0.917:0.06055)0.724:0.01421)0.802:0.02461)0.869:0.03056)0.906:0.02677)0.685:0.00665)0.915:0.02252,((1102995:0.08926,((((1129883:0.00487,New.CleanUp.ReferenceOTU1705:0.02285)0.270:0.00185,((1108590:0.00489,(((583245:0.00489,((New.CleanUp.ReferenceOTU4527:0.04011,(233023:0.0049,((New.CleanUp.ReferenceOTU3233:0.03727,(104463:0.02122,(137560:0.00014,((New.CleanUp.ReferenceOTU7293:0.02514,New.CleanUp.ReferenceOTU1794:0.02526)0.735:0.0048,(New.CleanUp.ReferenceOTU1562:0.02251,New.CleanUp.ReferenceOTU8764:0.03456)0.735:0.00532)0.413:0.00016)0.914:0.00015)0.207:0.00015)0.893:0.01067,((New.CleanUp.ReferenceOTU3700:0.04918,(New.CleanUp.ReferenceOTU3746:0.08355,(New.CleanUp.ReferenceOTU408:0.00014,(New.CleanUp.ReferenceOTU3039:0.02006,New.CleanUp.ReferenceOTU8383:0.0199)0.970:0.02514)0.954:0.04158)0.795:0.00873)0.058:0.00015,524724:0.01455)0.613:0.00015)0.278:0.00152)0.194:0.00176)0.001:0.00012,648692:0.00014)0.000:0.00012)0.152:0.00356,548230:0.00491)0.270:0.00118,1107137:0.0098)0.000:0.00011)0.000:0.0018,979107:0.00489)0.126:0.0001)0.797:0.00014,New.CleanUp.ReferenceOTU2622:0.00515)0.868:0.0112,(New.CleanUp.ReferenceOTU2260:0.0227,242748:0.03954)0.808:0.013)0.988:0.05047)0.924:0.02553,(((((590476:0.00943,(4334175:0.00015,New.CleanUp.ReferenceOTU1235:0.00485)0.951:0.02536)0.982:0.03218,(((New.CleanUp.ReferenceOTU2802:0.04352,(New.CleanUp.ReferenceOTU52:0.07011,New.CleanUp.ReferenceOTU371:0.01905)0.801:0.01397)0.975:0.03773,((((New.ReferenceOTU61:0.06246,(612706:0.00795,(768535:0.00014,New.CleanUp.ReferenceOTU2496:0.00953)0.877:0.01714)0.997:0.09754)0.348:0.03784,New.CleanUp.ReferenceOTU0:0.08338)0.491:0.02356,875548:0.05962)0.913:0.02811,((New.CleanUp.ReferenceOTU2535:0.01873,(New.CleanUp.ReferenceOTU4732:0.01957,(4428220:0.00014,((New.CleanUp.ReferenceOTU778:0.01951,(4390854:0.00484,New.CleanUp.ReferenceOTU1523:0.03163)0.227:0.00014)0.000:0.00014,(253074:0.00014,New.CleanUp.ReferenceOTU566:0.02129)0.847:0.00516)0.612:0.00014)0.479:0.00016)0.259:0.00016)0.999:0.076,(New.CleanUp.ReferenceOTU335:0.02549,(340951:0.00611,New.CleanUp.ReferenceOTU3366:0.0207)0.894:0.01871)0.738:0.00497)0.952:0.02006)0.796:0.01243)0.841:0.01035,(((72638:0.02035,(New.CleanUp.ReferenceOTU3224:0.01884,((535578:0.00014,((New.CleanUp.ReferenceOTU713:0.01915,New.CleanUp.ReferenceOTU1214:0.03548)0.760:0.00433,(833692:0.00014,((686128:0.00484,(543724:0.00014,New.CleanUp.ReferenceOTU1740:0.02447)0.861:0.00015)0.926:0.00014,(4400037:0.00484,337743:0.00484)0.872:0.00014)0.000:0.00011)0.973:0.00015)0.917:0.00014)0.957:0.00014,(664528:0.00485,(New.CleanUp.ReferenceOTU471:0.03094,New.CleanUp.ReferenceOTU604:0.01466)0.000:0.00014)0.920:0.0098)0.863:0.00924)0.867:0.00897)0.638:0.00949,(1108144:0.00676,((281206:0.00014,New.CleanUp.ReferenceOTU357:0.00484)0.973:0.02233,(559694:0.00486,New.CleanUp.ReferenceOTU3629:0.01464)0.684:0.00241)0.894:0.02035)0.998:0.07206)0.000:0.00016,(((((New.ReferenceOTU69:0.04534,((((New.CleanUp.ReferenceOTU6422:0.00552,(252341:0.00978,223216:0.00014)0.800:0.00487)0.771:0.00547,(((New.CleanUp.ReferenceOTU5495:0.0247,(New.CleanUp.ReferenceOTU7417:0.02489,((261285:0.00486,(1107555:0.00978,(((((807705:0.00486,((New.CleanUp.ReferenceOTU1831:0.02788,New.CleanUp.ReferenceOTU1901:0.01978)0.757:0.00551,New.CleanUp.ReferenceOTU410:0.01471)0.225:0.00014)0.024:0.00014,New.CleanUp.ReferenceOTU5308:0.02473)0.038:0.00014,1746500:0.00487)0.000:0.00014,4301759:0.00486)0.421:0.00014,1134873:0.00014)0.147:0.00014)0.452:0.00014)0.465:0.00015,(New.CleanUp.ReferenceOTU2120:0.01977,New.CleanUp.ReferenceOTU5091:0.01971)0.757:0.00487)0.475:0.00014)0.438:0.00014)0.247:0.00542,((New.CleanUp.ReferenceOTU3296:0.00974,New.CleanUp.ReferenceOTU4063:0.03762)0.919:0.01528,((((New.CleanUp.ReferenceOTU2010:0.02564,(New.CleanUp.ReferenceOTU3667:0.02449,(202816:0.00485,(561739:0.00486,((New.CleanUp.ReferenceOTU6927:0.02462,(New.CleanUp.ReferenceOTU5489:0.01986,(New.CleanUp.ReferenceOTU6732:0.02603,(New.CleanUp.ReferenceOTU3258:0.02591,New.CleanUp.ReferenceOTU5423:0.02268)0.832:0.00993)0.735:0.00511)0.779:0.00572)0.224:0.00015,((New.CleanUp.ReferenceOTU5715:0.02492,New.CleanUp.ReferenceOTU4811:0.01951)0.869:0.00015,New.CleanUp.ReferenceOTU843:0.01959)0.822:0.00483)1.000:0.0001)0.000:0.00012)0.000:0.0001)0.000:0.00015)0.001:0.00014,New.CleanUp.ReferenceOTU6780:0.02065)0.000:0.00013,(New.CleanUp.ReferenceOTU5245:0.01994,New.CleanUp.ReferenceOTU1151:0.01972)0.753:0.00483)0.000:0.00012,224851:0.00484)0.609:0.00432)0.995:0.00016)0.772:0.00564,New.CleanUp.ReferenceOTU7596:0.01989)0.871:0.01155)0.902:0.01205,(509548:0.01486,(269198:0.00517,(341821:0.00016,(140586:0.00984,(691170:0.0147,150811:0.00015)0.857:0.00974)0.957:0.01976)0.637:0.00967)0.876:0.00977)0.857:0.00973)0.050:0.00015,(((2001897:0.00016,(295290:0.00015,(4480536:0.00982,816184:0.00015)0.854:0.00485)0.962:0.01474)0.655:0.00015,265051:0.01965)0.886:0.01494,(((7616:0.01996,278838:0.00475)0.754:0.00471,(251581:0.02981,(257985:0.00976,(248278:0.00014,(742886:0.00483,(311399:0.00485,3689762:0.00971)0.768:0.00483)0.858:0.00015)0.942:0.00015)0.527:0.00016)0.918:0.01001)0.750:0.0045,New.CleanUp.ReferenceOTU66:0.02538)0.934:0.0201)0.756:0.0048)0.766:0.00927)0.881:0.01637,(3776507:0.06181,(2247275:0.00014,(New.CleanUp.ReferenceOTU1377:0.01967,New.CleanUp.ReferenceOTU2097:0.02986)0.822:0.00015)0.961:0.04316)0.916:0.02496)0.111:0.00015,(276755:0.04769,(4352439:0.00014,(4473655:0.00014,New.CleanUp.ReferenceOTU1832:0.00932)0.968:0.01408)0.901:0.01407)0.924:0.0213)0.980:0.03143,((((177523:0.00014,(New.CleanUp.ReferenceOTU144:0.02949,New.CleanUp.ReferenceOTU165:0.04089)0.864:0.01702)0.818:0.00965,(255361:0.00014,(1111234:0.00014,New.CleanUp.ReferenceOTU1064:0.0097)0.833:0.00484)0.895:0.00015)0.955:0.02936,((948483:0.00014,New.CleanUp.ReferenceOTU526:0.0097)0.909:0.02214,New.CleanUp.ReferenceOTU108:0.06081)0.832:0.01844)0.765:0.01373,1111768:0.05227)0.761:0.00883)0.751:0.00632,((1111416:0.00014,New.CleanUp.ReferenceOTU1563:0.02829)0.998:0.05389,(1107873:0.00985,New.CleanUp.ReferenceOTU353:0.00981)0.974:0.00014)0.663:0.01476)0.971:0.02412)0.907:0.01223)0.803:0.01033)0.000:0.00016,(New.ReferenceOTU113:0.02033,(New.CleanUp.ReferenceOTU438:0.00498,New.CleanUp.ReferenceOTU122:0.04086)0.879:0.0144)0.997:0.04636)0.708:0.00948,((539488:0.08271,(660799:0.0886,(4420763:0.06642,269888:0.04506)0.807:0.0417)0.857:0.03069)0.167:0.01844,(((1134482:0.03896,((146193:0.03618,((246060:0.00014,252345:0.02512)0.977:0.03091,(4345543:0.00014,New.CleanUp.ReferenceOTU7140:0.02966)0.906:0.00016)0.949:0.02498)0.721:0.01523,(((((New.CleanUp.ReferenceOTU1861:0.00487,(New.CleanUp.ReferenceOTU1342:0.1092,New.CleanUp.ReferenceOTU4434:0.00016)0.996:0.06054)0.958:0.04451,(4441357:0.03478,(815480:0.0049,1834768:0.00014)0.868:0.00015)0.746:0.00015)0.858:0.00478,2806353:0.00016)0.237:0.00546,((((967275:0.0049,(219439:0.00491,1083508:0.00491)0.100:0.00015)0.884:0.00015,(284308:0.01467,593848:0.00015)0.778:0.00484)0.969:0.00014,227343:0.00492)0.128:0.00486,((68651:0.00016,1139932:0.00491)0.907:0.00014,(160115:0.01325,New.CleanUp.ReferenceOTU4216:0.0345)0.749:0.00686)0.911:0.01458)0.765:0.01475)0.902:0.02407,(3055791:0.00014,New.CleanUp.ReferenceOTU3561:0.0148)0.763:0.00599)0.874:0.02283)0.981:0.05442)0.700:0.01428,(1072787:0.02507,(2819697:0.00014,4330939:0.00485)0.891:0.00954)0.317:0.00014)1.000:0.09054,((((4389203:0.02125,1134800:0.08685)0.813:0.01276,((New.CleanUp.ReferenceOTU302:0.00485,265006:0.00014)0.988:0.05512,4301233:0.03457)0.772:0.01459)0.879:0.01629,((1107314:0.00014,New.CleanUp.ReferenceOTU305:0.00484)0.950:0.03007,(877509:0.00014,New.CleanUp.ReferenceOTU1880:0.00014)0.971:0.03655)0.885:0.02004)0.036:0.01065,New.CleanUp.ReferenceOTU174:0.03636)0.915:0.02193)0.733:0.00292)0.459:0.02775)0.903:0.03501,((((((New.CleanUp.ReferenceOTU3141:0.04795,(New.CleanUp.ReferenceOTU1231:0.01622,(New.CleanUp.ReferenceOTU5811:0.01793,((New.CleanUp.ReferenceOTU954:0.02972,(New.CleanUp.ReferenceOTU1605:0.01479,(New.ReferenceOTU2:0.00016,(New.CleanUp.ReferenceOTU3152:0.00394,(New.CleanUp.ReferenceOTU428:0.01472,New.CleanUp.ReferenceOTU4551:0.02517)0.977:0.03153)0.998:0.05151)0.951:0.01496)0.892:0.00015)0.843:0.0095,New.CleanUp.ReferenceOTU4744:0.03031)0.753:0.00681)0.868:0.03318)0.020:0.01747)0.996:0.08016,((New.ReferenceOTU27:0.1448,((512826:0.00014,231903:0.00014)0.925:0.00014,(909420:0.00014,New.CleanUp.ReferenceOTU635:0.02475)0.994:0.02953)0.937:0.03095)0.688:0.00795,((((((((341734:0.04209,(New.CleanUp.ReferenceOTU38:0.05879,New.CleanUp.ReferenceOTU67:0.02365)0.100:0.01732)0.883:0.02088,(641641:0.00491,(542517:0.00014,(((New.CleanUp.ReferenceOTU7514:0.02906,New.CleanUp.ReferenceOTU4912:0.01894)0.750:0.00805,267884:0.00491)0.049:0.00015,563843:0.00014)0.915:0.00558)0.184:0.00016)0.945:0.02333)0.930:0.02054,(((((336455:0.00014,New.CleanUp.ReferenceOTU1432:0.00486)0.940:0.01182,((4375376:0.00492,(2962543:0.00014,(4412750:0.00491,4474031:0.00491)0.901:0.00014)0.910:0.00015)0.843:0.0093,350845:0.01977)0.341:0.00016)0.955:0.02347,(418654:0.00014,4414633:0.00486)0.784:0.00672)0.634:0.01271,(4248175:0.00486,(341959:0.00014,4365865:0.00014)0.938:0.00016)0.911:0.00014)0.931:0.0242,((((169672:0.00015,264258:0.00014)0.911:0.00979,(264954:0.00972,New.CleanUp.ReferenceOTU6042:0.01971)0.944:0.00016)0.775:0.01188,(New.CleanUp.ReferenceOTU184:0.04191,(3595439:0.00485,560245:0.00014)0.933:0.02051)0.783:0.01112)0.810:0.01138,(((((New.CleanUp.ReferenceOTU4210:0.02008,New.CleanUp.ReferenceOTU1309:0.02629)0.764:0.00446,New.CleanUp.ReferenceOTU2407:0.01469)0.911:0.00015,((New.CleanUp.ReferenceOTU5586:0.02987,579784:0.00972)0.910:0.00015,574371:0.00014)0.927:0.00483)0.763:0.00014,726031:0.00014)0.892:0.00014,248442:0.00014)0.912:0.01366)0.547:0.00907)0.410:0.00015)0.765:0.00451,(159939:0.00464,(279425:0.00486,(((327239:0.00485,279539:0.00486)0.898:0.00015,(278702:0.00014,New.CleanUp.ReferenceOTU300:0.00485)0.942:0.00015)0.000:0.00014,149537:0.00014)0.915:0.00014)0.876:0.01006)0.924:0.01484)0.917:0.01515,(145162:0.00484,New.CleanUp.ReferenceOTU76:0.00014)0.973:0.02441)0.621:0.00214,(((359627:0.00014,New.CleanUp.ReferenceOTU336:0.00483)0.864:0.01288,(New.CleanUp.ReferenceOTU618:0.00978,(549550:0.00014,575798:0.00484)0.754:0.00486)0.930:0.01867)0.877:0.0144,(583231:0.00014,(4406944:0.04126,(756297:0.01468,230216:0.00996)0.846:0.00992)0.940:0.0202)0.985:0.02916)0.860:0.0119)0.236:0.00796,((((((((New.CleanUp.ReferenceOTU2080:0.01759,New.CleanUp.ReferenceOTU827:0.02952)0.735:0.00578,((524618:0.00014,((New.CleanUp.ReferenceOTU4888:0.04515,352392:0.00015)0.836:0.00483,((New.CleanUp.ReferenceOTU517:0.02407,New.CleanUp.ReferenceOTU4562:0.02452)0.065:0.00015,((New.CleanUp.ReferenceOTU1113:0.00016,New.CleanUp.ReferenceOTU2991:0.0399)0.993:0.03482,848718:0.01964)0.736:0.00015)0.191:0.00016)0.000:0.00014)0.899:0.00012,New.CleanUp.ReferenceOTU2053:0.01879)0.643:0.00014)0.544:0.00015,((New.CleanUp.ReferenceOTU3758:0.02455,(New.CleanUp.ReferenceOTU6388:0.01985,New.CleanUp.ReferenceOTU6712:0.01991)0.159:0.00477)0.448:0.00014,(((((New.CleanUp.ReferenceOTU1038:0.01968,New.CleanUp.ReferenceOTU2226:0.02479)0.763:0.00478,((New.CleanUp.ReferenceOTU2587:0.02445,New.CleanUp.ReferenceOTU3281:0.0198)0.748:0.0046,New.CleanUp.ReferenceOTU2695:0.01845)0.117:0.00014)0.375:0.00014,(New.CleanUp.ReferenceOTU4638:0.02445,New.CleanUp.ReferenceOTU2710:0.03168)0.929:0.00015)0.000:0.00015,New.CleanUp.ReferenceOTU6571:0.02478)0.073:0.00015,(1139722:0.01503,New.CleanUp.ReferenceOTU2252:0.0252)0.751:0.00445)0.386:0.00015)0.800:0.00014)0.928:0.00015,(New.CleanUp.ReferenceOTU3933:0.03494,(New.CleanUp.ReferenceOTU1733:0.01773,4477244:0.00505)0.458:0.00014)0.791:0.00016)0.699:0.00015,(New.CleanUp.ReferenceOTU2206:0.026,(New.CleanUp.ReferenceOTU1552:0.05086,New.CleanUp.ReferenceOTU6742:0.02695)0.623:0.01028)0.694:0.01315)0.585:0.00014,New.CleanUp.ReferenceOTU457:0.02979)0.975:0.04064,(((New.CleanUp.ReferenceOTU8492:0.00724,(((143362:0.00014,((362172:0.02457,1085703:0.00013)0.840:0.00483,(3633321:0.00014,(2326547:0.00974,((818468:0.00014,1512104:0.00485)0.868:0.00487,(4333705:0.00486,((913867:0.00014,161677:0.00485)0.953:0.0147,(1790396:0.00486,New.CleanUp.ReferenceOTU7307:0.034)0.094:0.00011)0.234:0.00014)0.471:0.00014)0.000:0.00014)0.471:0.00011)0.435:0.00014)0.719:0.00015)0.844:0.01286,((4334055:0.00014,((543942:0.01354,New.CleanUp.ReferenceOTU2690:0.0393)0.320:0.00016,((224212:0.0098,((710275:0.00489,889025:0.00015)0.946:0.02582,(706432:0.00016,((995900:0.00487,(911243:0.00485,(321405:0.00014,(4368597:0.00485,532569:0.00485)0.899:0.00014)1.000:0.00014)0.578:0.00016)0.850:0.00486,(321584:0.00015,(270659:0.01471,((((848267:0.00014,(1123222:0.00486,((687686:0.00486,(3530625:0.00485,(322927:0.00014,(960682:0.00486,New.CleanUp.ReferenceOTU5350:0.00707)0.459:0.00014)0.000:0.00016)0.049:0.00016)0.849:0.00709,248521:0.01474)0.130:0.00016)0.464:0.00014)0.474:0.00014,4337404:0.00485)0.055:0.00014,840291:0.00486)0.898:0.00711,4425634:0.00015)0.109:0.00711)0.306:0.00014)0.274:0.00015)0.973:0.02893)0.968:0.03033)0.769:0.00654)0.575:0.00015,(219151:0.00487,(New.CleanUp.ReferenceOTU2327:0.01249,219826:0.00014)0.409:0.00015)0.848:0.01242)0.945:0.03404)0.283:0.00014)0.482:0.00011,4449456:0.00485)0.517:0.02906)0.724:0.01631,((330951:0.00485,(4450795:0.00485,(155859:0.00485,((((60345:0.00485,(((515265:0.02524,(New.CleanUp.ReferenceOTU3789:0.00016,(New.CleanUp.ReferenceOTU1084:0.0199,New.CleanUp.ReferenceOTU3814:0.03033)0.963:0.03576)0.992:0.04585)0.758:0.00445,New.CleanUp.ReferenceOTU3007:0.0207)0.026:0.00012,153733:0.03456)0.419:0.00015)0.000:0.00015,405425:0.00485)0.000:0.00013,4334049:0.00485)0.491:0.00012,4449458:0.00014)0.470:0.00011)0.000:0.00012)0.491:0.00012)0.491:0.00013,162230:0.00975)0.092:0.00011)0.697:0.00397)0.908:0.00646,(((288912:0.00322,172202:0.00322)0.921:0.00322,((179208:0.01421,1896186:0.02063)0.851:0.01006,126133:0.00483)0.355:0.00014)0.372:0.00014,4376235:0.00483)0.999:0.00015)0.977:0.0372,((New.CleanUp.ReferenceOTU4346:0.01961,(97342:0.00014,(110450:0.00485,251317:0.00973)0.862:0.00014)0.829:0.00015)0.499:0.01909,(574102:0.06881,203093:0.04053)0.865:0.0283)0.997:0.08671)0.315:0.0066)0.985:0.03973,(((4301997:0.01075,142218:0.00424)0.963:0.0349,((((4299234:0.01466,(143704:0.00014,((4316205:0.01951,(New.CleanUp.ReferenceOTU2727:0.06638,263149:0.00483)0.000:0.00015)0.012:0.00014,New.CleanUp.ReferenceOTU5278:0.00363)0.098:0.00015)0.319:0.0001)0.000:0.00012,New.CleanUp.ReferenceOTU1087:0.08742)0.000:0.00043,1141610:0.01468)0.481:0.00065,New.CleanUp.ReferenceOTU1735:0.02676)0.882:0.01945)0.870:0.02841,(((((426919:0.00014,532835:0.01019)0.996:0.03566,(((806686:0.02105,((366451:0.00491,((((162215:0.03435,1888072:0.02199)0.847:0.01471,(3441309:0.01296,(((4374146:0.00515,4423027:0.00472)0.890:0.0099,((New.CleanUp.ReferenceOTU4322:0.02124,171217:0.00494)0.784:0.00528,(((2119418:0.01652,2529285:0.00491)0.769:0.00545,(368849:0.00014,((114462:0.0049,(91962:0.00491,New.CleanUp.ReferenceOTU451:0.00687)0.000:0.00011)0.000:0.00014,4345397:0.0049)0.000:0.01834)0.636:0.00014)0.249:0.00014,(776980:0.03528,(4333020:0.00014,New.CleanUp.ReferenceOTU1277:0.02223)0.768:0.00278)0.746:0.0027)0.397:0.00016)0.442:0.00014)0.000:0.00015,(534965:0.01496,((91557:0.00015,236821:0.00492)0.864:0.00487,(4384058:0.00014,345540:0.00014)0.887:0.00014)0.323:0.00015)0.855:0.00477)0.782:0.01127)0.000:0.00018)0.113:0.00188,810831:0.00987)0.020:0.002,(4318935:0.00327,4317730:0.00327)0.839:0.00327)0.000:0.00018)0.000:0.00011,4449851:0.00491)0.204:0.00066)0.026:0.00044,(4403542:0.00014,(((4416562:0.0049,((681779:0.03009,243185:0.01855)0.759:0.00611,(4454257:0.00014,New.CleanUp.ReferenceOTU2178:0.01235)0.304:0.00152)0.000:0.00015)0.058:0.0001,305982:0.0049)0.456:0.0001,4376230:0.0049)0.343:0.0001)0.000:0.00011)0.841:0.01025,197286:0.02099)0.972:0.03471)0.924:0.00014,((223368:0.03034,(((9918:0.02405,New.CleanUp.ReferenceOTU5121:0.03249)0.728:0.00691,((New.CleanUp.ReferenceOTU2919:0.03493,((4390410:0.00506,(((268101:0.00014,(((544824:0.00014,572750:0.00485)0.992:0.01983,144814:0.00014)0.897:0.00977,2457426:0.02536)0.263:0.00015)0.831:0.00483,(((((4408129:0.00486,1010113:0.00014)0.874:0.00486,(4358093:0.00485,(4359731:0.00973,(((148620:0.00486,(New.CleanUp.ReferenceOTU6337:0.01387,164789:0.00979)0.027:0.00014)0.192:0.00014,563359:0.00975)0.199:0.00014,4394926:0.00014)0.000:0.00014)0.425:0.00014)0.380:0.00014)0.462:0.00014,922761:0.00485)0.000:0.00014,4399988:0.00976)0.214:0.00015,9939:0.00014)0.139:0.00015)0.833:0.01363,656517:0.00015)0.037:0.00014)0.927:0.0284,4297918:0.00016)0.903:0.02704)0.929:0.00016,138826:0.00484)0.369:0.00015)0.438:0.00015,New.CleanUp.ReferenceOTU579:0.00858)0.775:0.00424)0.766:0.00442,((513078:0.03514,(777031:0.00014,(636446:0.0097,284672:0.01963)0.962:0.00016)0.976:0.00016)0.762:0.00702,(((836308:0.00323,339132:0.00323)0.923:0.00323,((3944484:0.00486,(((1126111:0.00014,(1101413:0.00486,274365:0.00486)0.859:0.00014)0.000:0.00014,(1117908:0.00486,1110763:0.00485)0.866:0.00014)0.000:0.00014,(759061:0.00486,783638:0.00485)0.870:0.00014)0.000:0.00013)0.760:0.00015,219248:0.00014)0.848:0.00016)0.873:0.00958,(New.CleanUp.ReferenceOTU5059:0.03335,((149034:0.02498,New.CleanUp.ReferenceOTU595:0.01527)0.642:0.00016,289174:0.03259)0.244:0.00015)0.549:0.00015)0.904:0.03118)0.910:0.03905)0.251:0.00389)0.864:0.00977,(4343005:0.03043,(New.CleanUp.ReferenceOTU3711:0.03558,(566976:0.03936,(New.CleanUp.ReferenceOTU2102:0.03245,(((((New.CleanUp.ReferenceOTU2145:0.04029,299267:0.00245)0.875:0.00253,New.CleanUp.ReferenceOTU5415:0.06578)0.960:0.00015,(New.CleanUp.ReferenceOTU8099:0.02172,New.CleanUp.ReferenceOTU4850:0.02917)0.871:0.01107)0.995:0.00016,((169182:0.00014,(292289:0.00974,(New.CleanUp.ReferenceOTU4633:0.01301,(656881:0.00323,114510:0.00323)0.917:0.00323)0.014:0.00014)0.122:0.00014)0.447:0.00014,((((((4425571:0.00912,(329096:0.00014,(1108706:0.00486,667570:0.00973)0.380:0.00012)0.772:0.00274)0.755:0.00274,(3799784:0.00014,(231787:0.00975,(141145:0.00485,(2072645:0.00485,(New.CleanUp.ReferenceOTU3407:0.02769,173654:0.00485)0.199:0.00014)0.496:0.00014)0.494:0.00014)0.496:0.00014)0.363:0.00014)0.475:0.00014,165489:0.02492)0.490:0.00015,(4416113:0.03008,9710:0.00015)0.862:0.00485)0.631:0.00016,289709:0.02268)0.000:0.00016,((4454531:0.00486,((((4333897:0.00486,(4391262:0.00014,(566243:0.00485,New.CleanUp.ReferenceOTU723:0.00016)0.000:0.00012)0.000:0.00077)0.000:0.00014,(4111715:0.00485,(1663575:0.00485,(588216:0.00485,(4375000:0.00485,2689396:0.00369)0.088:0.00035)0.000:0.0001)0.000:0.0001)0.000:0.00015)0.811:0.04083,4354477:0.00426)0.814:0.01303,3531225:0.00486)0.135:0.00014)0.469:0.00014,(New.CleanUp.ReferenceOTU2726:0.03308,(New.CleanUp.ReferenceOTU3557:0.01198,(New.CleanUp.ReferenceOTU374:0.00014,(New.CleanUp.ReferenceOTU409:0.05983,New.CleanUp.ReferenceOTU7780:0.0316)0.935:0.02434)0.953:0.03223)0.788:0.02993)0.849:0.01174)0.345:0.00014)0.955:0.00015)0.952:0.0064)0.945:0.00091,New.CleanUp.ReferenceOTU882:0.04007)0.891:0.00225)0.774:0.00413)0.657:0.00359)0.014:0.00992)0.704:0.00331)0.048:0.00346,(((New.CleanUp.ReferenceOTU4904:0.00562,(283485:0.01253,(73001:0.01217,(New.CleanUp.ReferenceOTU47:0.01968,(112308:0.00016,2981825:0.02983)0.922:0.00015)0.489:0.01503)0.974:0.04045)0.998:0.06589)0.931:0.03372,((663258:0.00485,799747:0.00014)0.992:0.04983,(9033:0.01993,(((4353625:0.00014,(4406968:0.00491,4406967:0.0049)0.882:0.00011)0.920:0.00014,(1105883:0.00014,(((4400016:0.00492,(1142684:0.00491,834063:0.00014)0.280:0.00014)0.866:0.00492,140967:0.00991)0.349:0.00014,140803:0.00491)1.000:0.00294)1.000:0.00196)0.876:0.00014,(((4302975:0.00014,158267:0.00487)0.980:0.02404,156459:0.00014)0.874:0.00761,4407222:0.00016)0.936:0.02082)0.960:0.04169)0.955:0.04026)0.960:0.04255)0.741:0.02008,(((512587:0.00014,671231:0.00014)0.995:0.04463,(((((New.CleanUp.ReferenceOTU1706:0.03363,(4331426:0.00015,New.CleanUp.ReferenceOTU1137:0.0296)0.403:0.01566)0.844:0.03554,(New.CleanUp.ReferenceOTU120:0.05151,(New.CleanUp.ReferenceOTU819:0.02248,(444831:0.01062,New.CleanUp.ReferenceOTU3179:0.02761)0.277:0.00943)0.942:0.05291)0.856:0.03845)0.951:0.05671,((91331:0.01485,(792393:0.00264,(New.CleanUp.ReferenceOTU531:0.01466,((128050:0.00486,New.CleanUp.ReferenceOTU5692:0.00485)0.812:0.00485,196541:0.00486)0.747:0.00014)0.785:0.00262)0.931:0.01439)0.820:0.00014,((((((((((91087:0.00014,9213:0.00486)0.903:0.00895,((559632:0.01229,4347599:0.00014)0.048:0.00015,4392110:0.00975)0.800:0.00356)0.762:0.00356,((1146841:0.00014,184311:0.01482)0.980:0.02487,((4455242:0.00486,(245029:0.00481,New.CleanUp.ReferenceOTU6517:0.01683)0.273:0.00658)0.000:0.00011,(108405:0.00475,70057:0.00014)0.000:0.00011)0.617:0.00116)0.206:0.00391)0.993:0.00014,((((4337083:0.00014,523223:0.00015)0.627:0.00014,New.CleanUp.ReferenceOTU1310:0.03477)0.910:0.00958,(((772140:0.00488,(((21967:0.00485,(346035:0.03501,((276493:0.00486,((726297:0.00976,(New.CleanUp.ReferenceOTU1724:0.02447,((66026:0.00497,106027:0.01516)0.879:0.01097,New.CleanUp.ReferenceOTU2807:0.03613)0.777:0.00851)0.782:0.00803)0.393:0.00015,160246:0.00486)0.078:0.00014)0.000:0.00016,4393354:0.00014)0.000:0.00016)0.442:0.00014)0.117:0.00014,(245610:0.02995,(1115975:0.00015,60374:0.01968)0.255:0.00014)0.845:0.00487)0.432:0.00015,((2670730:0.00015,1119376:0.01983)0.879:0.0097,217623:0.00014)0.893:0.00014)0.466:0.00015)0.000:0.00016,785565:0.00486)0.275:0.00013,(New.CleanUp.ReferenceOTU4856:0.0281,(New.CleanUp.ReferenceOTU720:0.00754,(New.CleanUp.ReferenceOTU1689:0.02909,New.CleanUp.ReferenceOTU5141:0.02321)0.911:0.02181)0.858:0.01624)0.957:0.02359)0.141:0.00015)0.358:0.00014,563900:0.02372)0.813:0.00492)0.834:0.00697,83112:0.00015)0.796:0.00702,(4357765:0.0148,((128085:0.04129,((939811:0.00486,1840492:0.00014)0.860:0.00963,((2373263:0.00015,((530962:0.00469,(4298976:0.00014,176420:0.00969)0.990:0.03033)0.957:0.01993,(4357972:0.00487,73723:0.00014)0.962:0.00014)0.829:0.00483)0.759:0.00481,148706:0.00492)0.995:0.03012)0.899:0.00016)0.452:0.00493,820841:0.00014)0.933:0.00015)0.611:0.00978)0.807:0.00702,((1134441:0.00975,(((837366:0.00014,(New.ReferenceOTU79:0.03337,New.CleanUp.ReferenceOTU3724:0.01201)0.520:0.00012)0.198:0.00015,(4482857:0.00487,9303:0.00487)0.793:0.00488)0.461:0.0001,4305519:0.00014)0.455:0.00014)0.434:0.00011,New.CleanUp.ReferenceOTU1126:0.04902)0.007:0.00015)0.817:0.02545,((((New.CleanUp.ReferenceOTU4953:0.0258,New.CleanUp.ReferenceOTU6005:0.03113)0.916:0.01522,((New.CleanUp.ReferenceOTU3664:0.05365,New.CleanUp.ReferenceOTU26:0.05469)0.716:0.01061,New.CleanUp.ReferenceOTU905:0.02923)0.858:0.01096)0.680:0.00474,New.CleanUp.ReferenceOTU427:0.05821)0.477:0.00016,((New.CleanUp.ReferenceOTU5155:0.03531,(New.CleanUp.ReferenceOTU883:0.00513,((New.CleanUp.ReferenceOTU5419:0.00884,New.CleanUp.ReferenceOTU1962:0.06288)0.938:0.02083,(New.CleanUp.ReferenceOTU2698:0.02148,(New.CleanUp.ReferenceOTU1698:0.03026,New.CleanUp.ReferenceOTU4435:0.01503)0.914:0.01472)0.856:0.00985)0.947:0.01961)0.872:0.00979)0.904:0.01457,New.CleanUp.ReferenceOTU356:0.0199)0.982:0.02978)0.019:0.00015)0.951:0.03274,New.CleanUp.ReferenceOTU1147:0.00106)0.642:0.00315,4306505:0.0824)0.641:0.00904)0.994:0.04786)0.337:0.0042,(New.CleanUp.ReferenceOTU126:0.04085,(New.CleanUp.ReferenceOTU167:0.0614,New.CleanUp.ReferenceOTU54:0.00487)0.355:0.00015)0.975:0.02451)0.866:0.00849,(((2000912:0.03778,(((183456:0.00014,(2448302:0.00484,4465295:0.00486)0.890:0.00015)0.745:0.00015,(New.CleanUp.ReferenceOTU1076:0.0099,New.CleanUp.ReferenceOTU3299:0.05634)0.744:0.00457)0.938:0.01463,(1108530:0.00928,(4432126:0.01996,(554346:0.00014,(New.CleanUp.ReferenceOTU2564:0.01959,New.CleanUp.ReferenceOTU1734:0.0314)0.662:0.00015)0.589:0.00014)0.103:0.00015)0.951:0.01432)0.764:0.00455)0.935:0.01493,695976:0.00016)0.440:0.00495,570650:0.00486)0.873:0.00984)0.800:0.00745)0.935:0.01973,(4323393:0.00014,(4427030:0.00014,((4383918:0.00485,4417053:0.00485)0.908:0.00015,((4309323:0.00384,4320756:0.00014)1.000:0.001,(4306157:0.00014,(4420474:0.00485,4430639:0.00485)0.879:0.00014)0.000:0.00014)0.000:0.00014)0.988:0.00015)0.833:0.00458)1.000:0.14734)0.207:0.01136)0.634:0.0001)0.914:0.02208)0.444:0.0172)0.950:0.03245)0.951:0.02268,((224680:0.0048,(92209:0.00014,New.CleanUp.ReferenceOTU366:0.00483)1.000:0.00016)0.969:0.04788,(343231:0.08793,((230774:0.02178,(230473:0.00484,(New.CleanUp.ReferenceOTU293:0.00016,233586:0.00014)0.321:0.00014)0.745:0.00834)0.996:0.1031,(99933:0.0393,(((620772:0.00014,(306634:0.00485,((55020:0.00485,(329190:0.00014,New.CleanUp.ReferenceOTU1362:0.00015)0.369:0.00016)0.934:0.00015,(New.CleanUp.ReferenceOTU848:0.0177,261971:0.00014)0.995:0.03624)0.915:0.01151)0.075:0.00016)0.440:0.00015,307155:0.00485)0.874:0.00014,(New.CleanUp.ReferenceOTU5421:0.04615,333759:0.00014)0.917:0.01454)0.948:0.06598)0.304:0.03711)0.715:0.03465)0.965:0.07287)0.898:0.02867)0.810:0.00775)0.975:0.02471)0.794:0.00921,(321939:0.07599,((New.CleanUp.ReferenceOTU861:0.02625,((New.CleanUp.ReferenceOTU5516:0.05001,(New.CleanUp.ReferenceOTU6919:0.04573,((((1108694:0.00256,164443:0.02057)0.793:0.00263,(4154525:0.00237,New.CleanUp.ReferenceOTU3170:0.04536)0.901:0.00265)0.902:0.00016,(137110:0.0049,New.CleanUp.ReferenceOTU6872:0.02619)0.954:0.00014)0.623:0.00014,((New.CleanUp.ReferenceOTU3683:0.01486,1123831:0.00491)0.883:0.00014,128263:0.00014)0.000:0.00014)0.873:0.00015)0.810:0.01236)0.317:0.00998,(111891:0.00485,(1137869:0.00483,(New.CleanUp.ReferenceOTU269:0.0146,New.CleanUp.ReferenceOTU6617:0.0247)0.890:0.00016)0.431:0.00016)0.620:0.00282)0.345:0.00723)0.809:0.01579,New.CleanUp.ReferenceOTU77:0.08577)0.204:0.01687)0.830:0.01572)0.972:0.025,(333593:0.03659,New.CleanUp.ReferenceOTU218:0.07887)0.849:0.02828)0.618:0.00146,(((New.CleanUp.ReferenceOTU154:0.01041,(New.CleanUp.ReferenceOTU7720:0.00014,(2855646:0.00486,4313143:0.00014)0.976:0.00011)0.996:0.05497)0.858:0.03007,(New.CleanUp.ReferenceOTU3726:0.03294,(310378:0.00014,(New.CleanUp.ReferenceOTU3214:0.02972,New.CleanUp.ReferenceOTU5813:0.06114)0.985:0.00014)0.767:0.00014)0.133:0.00705)0.841:0.01716,(((New.CleanUp.ReferenceOTU275:0.0558,((New.CleanUp.ReferenceOTU1180:0.00973,(1110160:0.00014,243868:0.00483)0.940:0.00013)0.734:0.00542,(New.CleanUp.ReferenceOTU6:0.0182,(4338666:0.00413,4416718:0.02075)0.844:0.01054)0.962:0.02792)0.952:0.03324)0.830:0.01569,(509913:0.03597,(2870454:0.00485,155521:0.00014)0.843:0.0175)0.987:0.06044)0.930:0.02866,((((617271:0.00014,(((((811253:0.00483,(738230:0.00969,1127109:0.00483)0.578:0.00014)0.741:0.00015,(4424863:0.00976,((((4319691:0.00486,577266:0.00973)0.643:0.00014,782289:0.00485)0.678:0.00014,(809272:0.00485,4312845:0.00485)0.876:0.00014)0.000:0.00014,(1128343:0.00014,821119:0.00485)0.000:0.00014)0.945:0.00014)0.911:0.0098)0.972:0.02038,(827497:0.04725,2489887:0.02011)0.877:0.01496)0.761:0.00622,(New.CleanUp.ReferenceOTU2585:0.00486,(821820:0.00485,(4327028:0.00014,(4437436:0.00485,4364813:0.01532)0.906:0.00016)0.939:0.00015)0.000:0.00015)0.874:0.01318)0.190:0.00499,(95608:0.0088,(((New.CleanUp.ReferenceOTU5132:0.02377,((New.CleanUp.ReferenceOTU1048:0.02754,New.CleanUp.ReferenceOTU967:0.02104)0.372:0.00685,(New.CleanUp.ReferenceOTU5757:0.02598,New.CleanUp.ReferenceOTU3350:0.01423)0.678:0.00014)0.804:0.00914)0.757:0.0045,(((New.CleanUp.ReferenceOTU853:0.0303,New.CleanUp.ReferenceOTU7868:0.02857)0.761:0.00559,((New.CleanUp.ReferenceOTU559:0.00789,((New.CleanUp.ReferenceOTU4922:0.01808,(New.CleanUp.ReferenceOTU3041:0.02457,New.CleanUp.ReferenceOTU6613:0.01775)0.776:0.0059)0.783:0.00449,(((New.CleanUp.ReferenceOTU878:0.02981,New.CleanUp.ReferenceOTU5582:0.02982)0.727:0.0049,((833174:0.00014,(2534141:0.00485,(751973:0.00485,((1109251:0.00015,(New.CleanUp.ReferenceOTU2668:0.01893,New.CleanUp.ReferenceOTU538:0.02977)0.758:0.00467)0.880:0.00467,(((New.CleanUp.ReferenceOTU585:0.02352,New.CleanUp.ReferenceOTU7777:0.02463)0.736:0.00463,((4461938:0.00485,(926370:0.00014,(138840:0.00487,New.CleanUp.ReferenceOTU4805:0.02036)0.522:0.00014)0.347:0.00015)0.849:0.0067,New.CleanUp.ReferenceOTU1624:0.02564)0.255:0.00015)0.000:0.00016,(New.CleanUp.ReferenceOTU1386:0.02464,New.CleanUp.ReferenceOTU4661:0.02954)0.763:0.00607)0.742:0.00014)0.411:0.00011)0.001:0.00014)0.579:0.00349)0.005:0.00013,961783:0.00484)0.556:0.00823)0.000:0.00015,((New.CleanUp.ReferenceOTU4814:0.01364,(New.CleanUp.ReferenceOTU465:0.03013,New.CleanUp.ReferenceOTU2502:0.02962)0.932:0.00014)0.788:0.0045,((New.CleanUp.ReferenceOTU1243:0.02476,(New.CleanUp.ReferenceOTU1620:0.02961,New.CleanUp.ReferenceOTU4936:0.01944)0.974:0.00015)0.284:0.00488,New.CleanUp.ReferenceOTU705:0.02688)0.775:0.00639)0.765:0.00429)0.169:0.00014)0.558:0.00014)0.773:0.00025,(New.CleanUp.ReferenceOTU1547:0.02989,New.CleanUp.ReferenceOTU1727:0.02999)0.748:0.0049)0.000:0.00258)0.001:0.0001,1566691:0.00014)0.095:0.0001)0.928:0.00484,(New.CleanUp.ReferenceOTU6181:0.03193,(((((((4351855:0.00014,4435983:0.00486)0.845:0.00486,(1105944:0.00485,836096:0.00014)0.376:0.00015)0.878:0.00487,(((138914:0.01043,((New.CleanUp.ReferenceOTU7449:0.01797,New.CleanUp.ReferenceOTU3525:0.02369)0.385:0.00012,((New.CleanUp.ReferenceOTU1914:0.02421,New.CleanUp.ReferenceOTU5589:0.02543)0.772:0.00614,(4367397:0.00903,(New.CleanUp.ReferenceOTU5857:0.02167,728119:0.00487)0.806:0.00306)0.805:0.00303)0.859:0.00014)1.000:0.00015)0.686:0.0043,(((New.CleanUp.ReferenceOTU1179:0.03016,((New.CleanUp.ReferenceOTU640:0.04063,((New.CleanUp.ReferenceOTU4547:0.02549,New.CleanUp.ReferenceOTU422:0.06891)0.883:0.02552,New.CleanUp.ReferenceOTU2211:0.02584)0.600:0.00848)0.138:0.00024,(New.CleanUp.ReferenceOTU1571:0.02466,(New.CleanUp.ReferenceOTU2781:0.03693,(New.CleanUp.ReferenceOTU6028:0.02553,New.CleanUp.ReferenceOTU2272:0.02039)0.760:0.00435)0.531:0.00014)0.613:0.00015)0.771:0.00569)0.782:0.00576,(((((New.CleanUp.ReferenceOTU4546:0.01984,New.CleanUp.ReferenceOTU4347:0.03552)0.223:0.0098,(New.CleanUp.ReferenceOTU2329:0.01493,New.CleanUp.ReferenceOTU6458:0.05139)0.264:0.0146)0.761:0.00015,((((((4352233:0.00014,(((129642:0.00483,((((((141564:0.00484,74559:0.00484)0.895:0.00014,544177:0.00014)0.000:0.00014,((2317377:0.00484,259419:0.00483)0.847:0.00013,338140:0.00015)0.000:0.00014)0.996:0.00014,269930:0.00483)0.350:0.00012,4456891:0.00484)0.861:0.00486,4435982:0.00016)0.847:0.00485)0.880:0.00014,(813216:0.00971,140966:0.00483)0.905:0.00014)0.000:0.00014,(812851:0.00014,((744371:0.00014,(4386920:0.01452,3057707:0.01548)0.469:0.00015)0.773:0.00016,279948:0.02969)0.746:0.00014)1.000:0.00011)0.973:0.00015)0.907:0.00874,142419:0.00308)0.748:0.00222,New.CleanUp.ReferenceOTU2295:0.01265)0.341:0.00134,New.CleanUp.ReferenceOTU1583:0.01976)0.948:0.01822,New.CleanUp.ReferenceOTU7940:0.02992)0.169:0.00015,398604:0.00016)0.148:0.00014)0.810:0.00598,((4451011:0.00014,((New.CleanUp.ReferenceOTU4269:0.02993,(New.CleanUp.ReferenceOTU2889:0.02962,New.CleanUp.ReferenceOTU5341:0.02985)0.964:0.00014)0.822:0.00489,((New.CleanUp.ReferenceOTU2395:0.02521,New.CleanUp.ReferenceOTU3094:0.02522)0.835:0.00948,((New.ReferenceOTU62:0.02997,(((New.CleanUp.ReferenceOTU1405:0.02975,(New.CleanUp.ReferenceOTU493:0.02023,New.CleanUp.ReferenceOTU5015:0.02022)0.770:0.00446)0.587:0.00016,New.CleanUp.ReferenceOTU3663:0.02477)1.000:0.00015,(New.CleanUp.ReferenceOTU7292:0.02965,(New.CleanUp.ReferenceOTU6225:0.02966,New.CleanUp.ReferenceOTU781:0.01046)0.734:0.00974)0.370:0.01052)0.804:0.00492)0.760:0.00482,((557974:0.00014,New.CleanUp.ReferenceOTU2511:0.02356)0.833:0.00446,New.CleanUp.ReferenceOTU1169:0.01208)0.565:0.00015)0.904:0.00015)0.000:0.00011)0.000:0.00014)0.427:0.00016,(New.CleanUp.ReferenceOTU4893:0.02423,New.CleanUp.ReferenceOTU5734:0.03065)0.744:0.00409)0.000:0.00014)0.621:0.02459,(New.CleanUp.ReferenceOTU3510:0.01566,New.CleanUp.ReferenceOTU921:0.02974)0.850:0.01005)0.589:0.02454)0.283:0.00015,New.CleanUp.ReferenceOTU4644:0.01807)0.436:0.00014)0.315:0.00014,(4365172:0.00485,(156652:0.01466,4422388:0.00486)0.415:0.00014)0.856:0.00486)0.358:0.00014)0.000:0.00015,(((((4425394:0.00484,(New.CleanUp.ReferenceOTU1083:0.02351,New.CleanUp.ReferenceOTU3508:0.03175)0.831:0.00016)0.788:0.00016,(New.CleanUp.ReferenceOTU2498:0.05602,(New.CleanUp.ReferenceOTU1659:0.02154,New.CleanUp.ReferenceOTU5804:0.02424)0.785:0.01225)0.779:0.00856)0.868:0.01091,New.CleanUp.ReferenceOTU902:0.04637)0.737:0.00545,(4455861:0.00463,((((New.CleanUp.ReferenceOTU2846:0.02474,New.CleanUp.ReferenceOTU2302:0.03055)0.133:0.00455,New.CleanUp.ReferenceOTU3694:0.03256)0.798:0.00766,(((202610:0.00014,((New.CleanUp.ReferenceOTU1716:0.03654,217410:0.00015)0.861:0.00483,206565:0.00485)0.875:0.00014)0.880:0.00015,133533:0.00974)0.529:0.00016,New.CleanUp.ReferenceOTU829:0.02999)0.756:0.00485)0.096:0.00014,New.CleanUp.ReferenceOTU4332:0.00977)0.654:0.00016)0.704:0.00015)0.002:0.00209,New.CleanUp.ReferenceOTU2254:0.00529)0.688:0.00803)0.027:0.00014,(New.CleanUp.ReferenceOTU2054:0.03948,New.CleanUp.ReferenceOTU4417:0.01777)0.939:0.02244)0.387:0.00015,((New.CleanUp.ReferenceOTU343:0.01982,(New.CleanUp.ReferenceOTU8323:0.02994,((553648:0.01547,New.CleanUp.ReferenceOTU2146:0.05319)0.827:0.00934,(New.CleanUp.ReferenceOTU1286:0.00485,141365:0.00014)0.934:0.00016)0.775:0.00478)0.840:0.00938)0.865:0.0095,(2468881:0.00014,(((New.CleanUp.ReferenceOTU4681:0.0391,((New.CleanUp.ReferenceOTU1978:0.02899,New.CleanUp.ReferenceOTU3727:0.01314)0.773:0.00765,New.CleanUp.ReferenceOTU4949:0.0193)0.669:0.00564)0.661:0.01026,(New.CleanUp.ReferenceOTU1850:0.0247,New.CleanUp.ReferenceOTU1114:0.01471)0.875:0.01051)0.835:0.00907,(646549:0.01465,New.CleanUp.ReferenceOTU3894:0.05015)0.902:0.00015)0.871:0.00015)0.959:0.00015)0.843:0.00469)0.387:0.00014,(New.CleanUp.ReferenceOTU297:0.00469,(New.CleanUp.ReferenceOTU1017:0.02018,((New.CleanUp.ReferenceOTU3469:0.05375,(New.CleanUp.ReferenceOTU235:0.00016,(New.CleanUp.ReferenceOTU2402:0.03378,New.CleanUp.ReferenceOTU3052:0.03382)0.902:0.01724)0.851:0.00014)0.974:0.0252,New.CleanUp.ReferenceOTU417:0.0149)0.738:0.00476)0.979:0.02566)0.980:0.03063)0.719:0.00016)0.253:0.00015)0.787:0.00522)0.864:0.00936)0.937:0.01255)0.801:0.00367,((New.CleanUp.ReferenceOTU3611:0.22529,New.CleanUp.ReferenceOTU5754:0.00014)1.000:0.30662,((((((((74387:0.06845,(New.CleanUp.ReferenceOTU680:0.03295,182418:0.00014)0.980:0.05276)0.844:0.01715,(3544894:0.00014,874750:0.00483)0.773:0.00561)0.971:0.03454,(640071:0.00484,(4371191:0.00484,(171908:0.00014,((4419276:0.00014,(2534143:0.00014,(4456889:0.00014,(821562:0.00014,((((((1071450:0.00484,((((295031:0.00483,4128270:0.02474)0.909:0.00014,2295958:0.00014)0.000:0.00014,311522:0.00014)0.000:0.00014,114572:0.00483)0.403:0.00015)0.762:0.00475,817734:0.00986)0.752:0.00485,2295957:0.00495)0.903:0.00982,549293:0.01549)0.762:0.00469,140880:0.00483)0.062:0.00014,513808:0.00505)0.676:0.00014)0.969:0.00014)0.850:0.00463)0.849:0.00463)0.755:0.00014,267843:0.01461)0.455:0.00016)0.000:0.00014)0.373:0.00014)0.000:0.00014)0.600:0.00014,256116:0.00483)0.423:0.00014,200552:0.00014)0.392:0.00014,155962:0.00971)0.379:0.00015,845178:0.00975)0.014:0.00014,4316720:0.00976)0.926:0.00235)0.960:0.00054)0.893:0.01236,46306:0.08566)0.170:0.00461,(((New.CleanUp.ReferenceOTU334:0.01955,(534970:0.02017,(224274:0.00473,(715447:0.00014,New.CleanUp.ReferenceOTU994:0.00014)1.000:0.00016)0.882:0.02816)0.934:0.02738)0.531:0.00015,(New.CleanUp.ReferenceOTU3333:0.03504,(New.CleanUp.ReferenceOTU7281:0.02048,(New.ReferenceOTU89:0.0146,376032:0.00014)0.489:0.00014)0.857:0.00015)0.487:0.00493)0.938:0.03582,(New.CleanUp.ReferenceOTU368:0.01738,(New.CleanUp.ReferenceOTU3318:0.01469,(((4340146:0.00014,((((61836:0.00014,(((New.CleanUp.ReferenceOTU2532:0.01194,New.CleanUp.ReferenceOTU423:0.02888)0.977:0.03441,(((((((((New.CleanUp.ReferenceOTU4967:0.0321,(New.CleanUp.ReferenceOTU5154:0.02562,159950:0.00972)0.750:0.00016)0.615:0.01324,New.CleanUp.ReferenceOTU1261:0.05972)0.095:0.00015,((320222:0.00981,New.CleanUp.ReferenceOTU4086:0.0299)0.790:0.00477,(150491:0.00482,2172155:0.00014)0.452:0.00014)0.853:0.00484)0.110:0.00016,(751207:0.00014,805935:0.00973)0.835:0.00484)0.000:0.00015,(738264:0.01472,(4453998:0.00248,613196:0.01933)0.797:0.00262)0.790:0.00487)0.401:0.00014,1039594:0.00485)0.409:0.00016,1116384:0.00965)0.401:0.00015,(New.CleanUp.ReferenceOTU630:0.00482,(New.CleanUp.ReferenceOTU2187:0.04023,New.CleanUp.ReferenceOTU1480:0.0299)0.766:0.00484)0.996:0.03854)0.335:0.00015,((226216:0.00485,(1115099:0.00014,586350:0.00482)0.790:0.00487)0.894:0.00979,((((((New.CleanUp.ReferenceOTU2133:0.01966,New.CleanUp.ReferenceOTU813:0.0246)0.810:0.00957,(New.CleanUp.ReferenceOTU1154:0.02265,(New.CleanUp.ReferenceOTU3002:0.023,New.CleanUp.ReferenceOTU1896:0.02183)0.322:0.0046)0.946:0.01697)0.291:0.00014,New.CleanUp.ReferenceOTU7400:0.02446)0.929:0.02252,(New.CleanUp.ReferenceOTU1817:0.01324,New.CleanUp.ReferenceOTU2394:0.03839)0.106:0.01372)0.332:0.00563,New.CleanUp.ReferenceOTU2474:0.045)0.952:0.0204,((763042:0.00014,2194875:0.00482)0.855:0.00483,((4452118:0.00014,(((4321324:0.00482,((254888:0.00014,(New.CleanUp.ReferenceOTU6000:0.03018,New.CleanUp.ReferenceOTU668:0.01785)0.057:0.0006)0.006:0.0001,New.CleanUp.ReferenceOTU1950:0.03995)0.000:0.0001)0.053:0.00026,783719:0.00484)0.020:0.00639,4343659:0.00482)0.000:0.00011)0.338:0.00048,New.CleanUp.ReferenceOTU3877:0.00014)0.000:0.00016)0.336:0.00012)0.263:0.00015)0.000:0.00016)0.783:0.00602)0.788:0.00595,(4418677:0.00015,((((167761:0.00482,(((New.CleanUp.ReferenceOTU7586:0.00014,(4381109:0.00961,New.CleanUp.ReferenceOTU1455:0.03616)0.770:0.00428)0.841:0.01641,(4357500:0.01008,New.CleanUp.ReferenceOTU675:0.0352)0.753:0.0042)0.915:0.01733,136015:0.00483)0.000:0.00015)0.009:0.00013,2685602:0.00483)0.382:0.00523,128347:0.00481)0.031:0.00891,((New.CleanUp.ReferenceOTU6838:0.02316,(((New.CleanUp.ReferenceOTU788:0.00014,(New.CleanUp.ReferenceOTU1686:0.02102,New.CleanUp.ReferenceOTU1845:0.03506)0.940:0.01676)0.888:0.01255,(New.CleanUp.ReferenceOTU3406:0.00695,(New.ReferenceOTU111:0.00561,(New.ReferenceOTU22:0.05303,(New.CleanUp.ReferenceOTU237:0.01464,New.CleanUp.ReferenceOTU7659:0.05009)0.830:0.00908)0.809:0.01476)0.976:0.03344)0.965:0.02873)0.896:0.01744,(New.CleanUp.ReferenceOTU355:0.01411,New.CleanUp.ReferenceOTU4564:0.02697)0.766:0.01322)0.880:0.0163)0.881:0.00863,((68621:0.00482,((((4469492:0.00014,(202662:0.00482,New.CleanUp.ReferenceOTU546:0.00177)0.000:0.00012)0.000:0.00013,4328567:0.00482)0.016:0.00193,New.CleanUp.ReferenceOTU816:0.0175)0.007:0.00161,4303858:0.00483)0.000:0.0001)0.009:0.00012,1117255:0.0146)0.584:0.00838)0.913:0.00014)0.813:0.0065)0.843:0.00651)0.973:0.00016)0.480:0.00406,New.CleanUp.ReferenceOTU1591:0.02148)0.237:0.00827,((584177:0.00984,801192:0.00983)0.764:0.00451,(4305160:0.00483,(4477199:0.00482,((((4400476:0.00482,((796865:0.00014,((New.CleanUp.ReferenceOTU472:0.01947,(4315641:0.00014,4326874:0.00483)0.848:0.01053)0.410:0.02996,576928:0.00014)0.000:0.00015)0.741:0.00014,569952:0.00482)0.071:0.00016)0.000:0.00014,(110215:0.00016,(((New.CleanUp.ReferenceOTU2271:0.01758,New.CleanUp.ReferenceOTU2031:0.0396)0.039:0.00016,(589483:0.00484,(4321229:0.00968,(((New.CleanUp.ReferenceOTU7716:0.02464,1145162:0.00972)0.734:0.00014,4438613:0.00014)0.885:0.00483,(205245:0.00483,(((((New.CleanUp.ReferenceOTU700:0.05086,((New.CleanUp.ReferenceOTU485:0.03583,New.CleanUp.ReferenceOTU1208:0.02248)0.000:0.00014,(4395995:0.00484,((New.CleanUp.ReferenceOTU7305:0.03341,(29704:0.00014,((211171:0.00014,4429771:0.00484)0.860:0.00485,(New.CleanUp.ReferenceOTU8230:0.02358,(New.CleanUp.ReferenceOTU4233:0.01757,New.CleanUp.ReferenceOTU3644:0.02208)0.998:0.00012)0.000:0.00013)0.000:0.00015)0.001:0.00012)0.004:0.00011,4349320:0.00484)0.012:0.00211)0.000:0.00017)0.153:0.00014)0.000:0.00014,208424:0.00014)0.003:0.00015,4456068:0.00499)0.003:0.00015,819037:0.00484)0.077:0.00015,(New.CleanUp.ReferenceOTU965:0.02983,(4414655:0.01913,(576785:0.00482,(((141316:0.02466,(834138:0.00977,(4472112:0.00016,New.CleanUp.ReferenceOTU6734:0.01358)0.836:0.0068)0.942:0.00014)0.476:0.01315,1124268:0.01973)0.310:0.00015,1143820:0.00014)0.062:0.00015)0.755:0.00352)0.747:0.00352)0.824:0.00014)0.024:0.00013)0.016:0.00124)0.164:0.00014)0.028:0.00014)0.998:0.00016)0.790:0.00614,1048878:0.00486)0.885:0.01243)0.859:0.00618)0.151:0.00088,4396454:0.00014)0.000:0.0001,286874:0.00483)0.000:0.00012)0.015:0.00016)0.937:0.01337)0.347:0.01105)0.878:0.01042,79659:0.00483)0.070:0.00014)0.517:0.00016,1127804:0.00973)0.873:0.0105,(4359348:0.00014,(4317795:0.00482,(4311486:0.00014,((((4325011:0.00014,100791:0.00486)0.496:0.00014,(4417996:0.00014,((4483490:0.00967,(823953:0.0051,(855118:0.00014,4362165:0.00639)0.419:0.00014)0.943:0.01337)0.912:0.00014,((4456104:0.00483,791738:0.00484)0.894:0.00014,(((4377842:0.00483,3093433:0.00486)0.291:0.00014,4466646:0.00483)0.802:0.00014,4379869:0.00014)0.000:0.00014)0.957:0.00014)0.837:0.00481)0.983:0.01966)0.769:0.00473,((((110814:0.01177,672144:0.00483)0.767:0.00548,(((New.CleanUp.ReferenceOTU497:0.03603,New.CleanUp.ReferenceOTU4671:0.02523)0.848:0.00963,((278887:0.01517,1898675:0.02503)0.856:0.00961,New.CleanUp.ReferenceOTU3111:0.01836)0.735:0.00569)0.794:0.00594,(((((1135190:0.00014,New.CleanUp.ReferenceOTU5849:0.01467)0.829:0.00485,(New.CleanUp.ReferenceOTU2208:0.01969,(888396:0.00486,New.CleanUp.ReferenceOTU545:0.01468)0.777:0.00485)0.000:0.00016)0.911:0.00974,((4415338:0.00014,(((280799:0.0097,255518:0.00014)0.990:0.04067,((144759:0.00484,(4383166:0.00014,(545956:0.00971,688133:0.01462)0.953:0.00014)0.901:0.00014)0.895:0.00016,(4333372:0.0148,899348:0.00967)0.848:0.00013)0.386:0.00511)0.652:0.01091,(74685:0.00458,((974797:0.00483,(553551:0.00484,(4470872:0.00484,((4406766:0.00486,(((856343:0.00483,(4254478:0.00484,(2655357:0.00217,113128:0.01533)0.000:0.00013)0.000:0.00018)0.000:0.0001,1855596:0.00014)0.075:0.0001,1120966:0.00014)0.000:0.00013)0.000:0.00014,(142529:0.00274,536678:0.00912)0.788:0.00274)0.000:0.00014)0.000:0.0001)0.000:0.0001)0.995:0.00018,(148550:0.00014,(766306:0.01374,(((4430221:0.00486,(((4408387:0.00484,(4422142:0.00484,((697479:0.00484,New.CleanUp.ReferenceOTU3862:0.01429)0.278:0.00014,1141745:0.00483)0.000:0.00014)0.000:0.00015)0.411:0.00015,4321228:0.00014)0.000:0.00014,339015:0.00014)0.408:0.00014)0.826:0.00015,(261198:0.00989,New.CleanUp.ReferenceOTU1250:0.03526)0.739:0.00478)0.745:0.00583,((745122:0.00485,(((4429445:0.01206,1145138:0.00014)0.605:0.00013,144875:0.00014)0.513:0.00016,(47512:0.00016,New.CleanUp.ReferenceOTU3208:0.02975)0.841:0.00484)0.395:0.00016)0.190:0.00014,647775:0.00975)0.911:0.01595)0.893:0.01463)0.872:0.01063)0.832:0.00474)0.767:0.00497)0.976:0.02589)0.792:0.00931)0.963:0.01338,((((4459929:0.01465,(1013213:0.00486,New.CleanUp.ReferenceOTU4307:0.02412)0.300:0.00015)0.228:0.00015,3167757:0.00014)0.000:0.00015,4469355:0.00973)0.430:0.00014,846104:0.00487)0.922:0.00015)0.150:0.00016)0.993:0.01377,(((651643:0.02396,New.CleanUp.ReferenceOTU3681:0.02513)0.756:0.00451,((629404:0.005,71872:0.00478)0.983:0.03042,New.CleanUp.ReferenceOTU1220:0.03514)0.992:0.00014)0.844:0.00467,(New.CleanUp.ReferenceOTU2850:0.03543,4408739:0.00478)0.784:0.00498)1.000:0.00015)0.768:0.00334,((((((((1117593:0.00487,(New.CleanUp.ReferenceOTU393:0.02867,New.CleanUp.ReferenceOTU5044:0.03065)0.836:0.01949)0.000:0.00016,843469:0.00486)0.000:0.00015,1124681:0.00486)0.470:0.00016,4377697:0.00014)0.000:0.00015,(4323718:0.00492,(New.CleanUp.ReferenceOTU1394:0.0323,2194872:0.00619)0.882:0.01407)0.776:0.00497)0.096:0.00014,818450:0.00485)0.861:0.03632,(295086:0.00975,New.CleanUp.ReferenceOTU7254:0.02654)0.766:0.00523)0.753:0.00016,New.CleanUp.ReferenceOTU1313:0.01431)0.800:0.00592)0.529:0.00755)0.596:0.01173)0.792:0.03566,New.CleanUp.ReferenceOTU2709:0.04399)0.665:0.022,((New.CleanUp.ReferenceOTU1361:0.01647,((2360704:0.01393,(136395:0.00016,(3487653:0.00491,(((108328:0.00485,805044:0.00485)0.551:0.00014,(1107819:0.00014,4421830:0.00485)0.856:0.00485)0.906:0.00014,942852:0.0147)0.783:0.00484)0.553:0.00981)0.983:0.02517)0.764:0.00635,New.CleanUp.ReferenceOTU2139:0.02209)0.805:0.00013)0.808:0.00397,((New.CleanUp.ReferenceOTU3926:0.01952,(New.CleanUp.ReferenceOTU686:0.04051,(New.CleanUp.ReferenceOTU2284:0.03045,((((New.CleanUp.ReferenceOTU703:0.02001,((((4346780:0.00014,((4311007:0.00484,(139410:0.00483,(125947:0.00014,(541275:0.00484,4311005:0.00483)0.896:0.00014)0.911:0.00014)0.641:0.00016)0.996:0.03901,7229:0.00491)0.294:0.00509)0.930:0.01566,(((((((New.CleanUp.ReferenceOTU2599:0.01714,New.CleanUp.ReferenceOTU3970:0.04094)0.286:0.00077,(((565936:0.00488,((((4311799:0.00015,((New.CleanUp.ReferenceOTU1096:0.02016,(100149:0.00016,1118978:0.00974)0.772:0.00421)0.755:0.005,((New.CleanUp.ReferenceOTU6881:0.02994,New.CleanUp.ReferenceOTU4541:0.01829)0.753:0.00416,(New.CleanUp.ReferenceOTU2776:0.03339,(33919:0.00484,New.CleanUp.ReferenceOTU2197:0.05473)0.138:0.00015)0.523:0.00015)0.807:0.00014)0.498:0.00015)0.999:0.0001,New.CleanUp.ReferenceOTU2042:0.05001)0.459:0.00958,94022:0.00483)0.730:0.00218,New.CleanUp.ReferenceOTU527:0.03309)0.000:0.00016)0.439:0.00012,132704:0.00014)0.139:0.00016,((New.CleanUp.ReferenceOTU6123:0.01535,New.CleanUp.ReferenceOTU802:0.03185)0.773:0.01427,((((New.CleanUp.ReferenceOTU5265:0.02525,(850264:0.00014,New.CleanUp.ReferenceOTU372:0.00014)0.914:0.01502)0.749:0.00463,New.CleanUp.ReferenceOTU4534:0.0222)0.780:0.00538,(New.CleanUp.ReferenceOTU979:0.01597,(New.CleanUp.ReferenceOTU3178:0.01893,(New.CleanUp.ReferenceOTU6018:0.05008,(New.CleanUp.ReferenceOTU7373:0.01959,New.CleanUp.ReferenceOTU2666:0.03015)0.490:0.00015)0.633:0.00014)0.662:0.00016)0.762:0.00342)0.865:0.00679,((New.CleanUp.ReferenceOTU2757:0.02711,(New.CleanUp.ReferenceOTU4878:0.02081,New.CleanUp.ReferenceOTU2842:0.02573)0.050:0.00016)0.982:0.00015,(4450385:0.00014,(3423513:0.01965,814176:0.02481)0.722:0.00014)0.848:0.00484)0.787:0.00429)0.709:0.00721)0.250:0.02)0.583:0.02034)0.186:0.02503,4369927:0.01467)0.078:0.00014,143801:0.00514)0.313:0.00015,838992:0.00014)0.597:0.00014,New.CleanUp.ReferenceOTU4735:0.01864)0.801:0.00016,New.CleanUp.ReferenceOTU6237:0.01672)0.789:0.00333)0.755:0.00327,(((4439509:0.02264,New.CleanUp.ReferenceOTU869:0.01633)0.649:0.01397,New.CleanUp.ReferenceOTU6791:0.0181)0.760:0.00726,New.CleanUp.ReferenceOTU3071:0.02508)0.781:0.00516)0.865:0.00677,(New.CleanUp.ReferenceOTU5717:0.02498,(New.CleanUp.ReferenceOTU3129:0.0318,((New.CleanUp.ReferenceOTU2174:0.02776,(((New.CleanUp.ReferenceOTU1316:0.00997,New.CleanUp.ReferenceOTU5867:0.03022)0.903:0.01479,(New.CleanUp.ReferenceOTU1356:0.01981,New.CleanUp.ReferenceOTU1538:0.02512)0.761:0.00498)0.773:0.00757,New.CleanUp.ReferenceOTU2655:0.00724)0.876:0.01509)0.907:0.01736,((New.CleanUp.ReferenceOTU8525:0.01229,(New.CleanUp.ReferenceOTU3795:0.02752,New.CleanUp.ReferenceOTU7705:0.02901)0.685:0.00955)0.910:0.01528,((7184:0.0051,((New.CleanUp.ReferenceOTU3777:0.00286,(New.CleanUp.ReferenceOTU7469:0.00936,(4298041:0.00014,4315538:0.00483)0.995:0.07079)0.922:0.04385)0.762:0.01861,((((New.CleanUp.ReferenceOTU3135:0.02222,(((((4441792:0.00505,New.CleanUp.ReferenceOTU4394:0.02953)0.906:0.00015,New.CleanUp.ReferenceOTU7079:0.03072)0.174:0.00016,New.CleanUp.ReferenceOTU4483:0.01668)0.477:0.00512,161245:0.00967)0.884:0.00011,(New.CleanUp.ReferenceOTU1201:0.03252,((New.CleanUp.ReferenceOTU1121:0.03286,(((((((((((4360447:0.00974,(New.CleanUp.ReferenceOTU2116:0.00746,New.CleanUp.ReferenceOTU324:0.0001)0.896:0.00506)0.295:0.00164,New.CleanUp.ReferenceOTU521:0.03964)0.000:0.00011,136025:0.00483)0.064:0.00016,New.CleanUp.ReferenceOTU8657:0.01763)0.486:0.04797,177991:0.00416)0.538:0.01624,(((818935:0.00464,((New.CleanUp.ReferenceOTU2261:0.00487,(New.CleanUp.ReferenceOTU2417:0.02421,(New.CleanUp.ReferenceOTU622:0.0102,New.CleanUp.ReferenceOTU1135:0.04204)0.484:0.00445)0.861:0.00914)0.971:0.02669,New.CleanUp.ReferenceOTU2490:0.0293)0.670:0.00553)0.901:0.0091,(New.CleanUp.ReferenceOTU402:0.00015,(759916:0.00483,((((New.CleanUp.ReferenceOTU5523:0.00277,(New.CleanUp.ReferenceOTU1388:0.02477,New.CleanUp.ReferenceOTU2754:0.0197)0.899:0.01817)0.779:0.01373,(New.CleanUp.ReferenceOTU3322:0.02609,New.CleanUp.ReferenceOTU3799:0.01819)0.872:0.02798)0.910:0.03157,(((New.CleanUp.ReferenceOTU2172:0.03983,New.CleanUp.ReferenceOTU1612:0.0096)0.912:0.01478,(New.CleanUp.ReferenceOTU8024:0.0256,(New.CleanUp.ReferenceOTU4694:0.00572,((New.CleanUp.ReferenceOTU221:0.0148,New.CleanUp.ReferenceOTU5112:0.02643)0.858:0.01004,New.CleanUp.ReferenceOTU8845:0.02547)0.832:0.00944)0.851:0.01528)0.758:0.00526)0.605:0.00015,New.CleanUp.ReferenceOTU5127:0.01483)0.957:0.02735)0.867:0.01296,(152125:0.00504,New.CleanUp.ReferenceOTU1382:0.00015)0.000:0.00015)0.790:0.0327)0.092:0.00052)0.016:0.00015)0.374:0.00014,(252030:0.00504,223957:0.01447)0.386:0.00015)0.351:0.02101)0.113:0.02183,287547:0.00014)0.763:0.00014,New.CleanUp.ReferenceOTU2024:0.03172)0.430:0.00013,New.CleanUp.ReferenceOTU4522:0.03176)0.998:0.00016,New.CleanUp.ReferenceOTU358:0.00014)0.757:0.00396,(New.CleanUp.ReferenceOTU982:0.02798,New.CleanUp.ReferenceOTU8343:0.02807)0.817:0.01287)0.875:0.00938)0.698:0.00215,((New.CleanUp.ReferenceOTU587:0.01144,(1112912:0.03028,(New.CleanUp.ReferenceOTU1674:0.06684,New.CleanUp.ReferenceOTU6321:0.02656)0.264:0.02596)0.426:0.00015)0.785:0.00676,(((4305672:0.00014,(647097:0.00014,(2200131:0.00483,New.CleanUp.ReferenceOTU6932:0.02957)0.323:0.00014)0.822:0.00959)0.942:0.01949,New.CleanUp.ReferenceOTU957:0.03517)0.924:0.00015,((415661:0.02332,(331752:0.00483,(651436:0.00484,New.CleanUp.ReferenceOTU4311:0.04353)0.596:0.00016)0.506:0.00014)0.880:0.00015,((((1105919:0.00014,((New.CleanUp.ReferenceOTU1720:0.02558,(831328:0.01513,New.CleanUp.ReferenceOTU1063:0.02526)0.782:0.00789)0.562:0.00372,New.CleanUp.ReferenceOTU7508:0.04087)0.693:0.00046)0.000:0.00014,253494:0.00014)0.000:0.00011,321451:0.00484)0.006:0.00482,84386:0.00974)0.976:0.00019)0.849:0.00562)0.515:0.00529)0.901:0.01787)0.960:0.02275)0.263:0.00016)0.867:0.00787)0.937:0.01769,New.CleanUp.ReferenceOTU1780:0.01521)0.740:0.00488,New.CleanUp.ReferenceOTU1497:0.02446)0.432:0.0051,(((((((((251255:0.01523,313946:0.02253)0.853:0.01051,(4319239:0.01465,(New.CleanUp.ReferenceOTU2633:0.02562,(New.CleanUp.ReferenceOTU367:0.03923,(New.CleanUp.ReferenceOTU4279:0.02488,778470:0.00996)0.997:0.00016)0.830:0.00556)0.848:0.00016)0.907:0.00015)0.862:0.00498,((4195429:0.00907,(151384:0.00988,(94238:0.00483,(7366:0.00484,133568:0.00483)0.480:0.00014)0.899:0.00014)0.767:0.00269)0.764:0.00269,(New.CleanUp.ReferenceOTU6479:0.02039,((4363537:0.00973,((New.CleanUp.ReferenceOTU3661:0.02909,(New.CleanUp.ReferenceOTU775:0.00531,(((New.CleanUp.ReferenceOTU2475:0.01621,New.CleanUp.ReferenceOTU4632:0.0238)0.915:0.01997,New.CleanUp.ReferenceOTU1731:0.01145)0.854:0.00015,New.CleanUp.ReferenceOTU1155:0.0295)0.942:0.02253)0.883:0.0246)0.860:0.01017,((3275744:0.00483,((New.CleanUp.ReferenceOTU1120:0.03995,(788519:0.00014,(((New.CleanUp.ReferenceOTU382:0.01748,((127549:0.00014,614380:0.00483)0.830:0.00484,((4466827:0.01016,4476547:0.00015)0.941:0.01463,((((New.CleanUp.ReferenceOTU5693:0.08821,New.CleanUp.ReferenceOTU900:0.00505)0.999:0.00014,(New.CleanUp.ReferenceOTU6469:0.00491,(New.ReferenceOTU53:0.01501,(New.CleanUp.ReferenceOTU484:0.00753,(New.CleanUp.ReferenceOTU4686:0.04588,(New.CleanUp.ReferenceOTU608:0.01971,New.CleanUp.ReferenceOTU831:0.07263)0.973:0.0297)0.964:0.00014)0.912:0.01109)0.987:0.02633)0.761:0.00362)0.999:0.03369,New.CleanUp.ReferenceOTU1176:0.01091)0.015:0.00012,((561647:0.00973,150430:0.00895)0.597:0.00015,New.CleanUp.ReferenceOTU7421:0.01243)0.712:0.00418)0.948:0.00163)0.012:0.00082)0.023:0.00399)0.458:0.0073,((4445104:0.00483,254938:0.00014)0.912:0.00322,(4336072:0.00975,4359922:0.00016)0.912:0.00322)0.494:0.00296)0.128:0.0568,((4466647:0.00483,1008747:0.00015)0.809:0.00483,New.CleanUp.ReferenceOTU350:0.02487)0.035:0.0006)0.011:0.00059)0.193:0.00261)0.033:0.00444,((New.CleanUp.ReferenceOTU1638:0.02653,(New.CleanUp.ReferenceOTU6983:0.01702,(New.CleanUp.ReferenceOTU1139:0.00014,New.CleanUp.ReferenceOTU2947:0.05055)0.936:0.0172)0.652:0.01032)0.961:0.03277,New.CleanUp.ReferenceOTU811:0.03478)0.692:0.00501)0.018:0.00086)0.045:0.0008,(566578:0.00989,(26437:0.00484,1863794:0.00014)0.832:0.00016)0.826:0.00477)0.005:0.00043)0.000:0.00011)0.036:0.00026,New.CleanUp.ReferenceOTU1779:0.02965)0.754:0.01341)0.007:0.0269)0.707:0.00016)0.199:0.00014,New.CleanUp.ReferenceOTU352:0.00014)0.876:0.00539,3526720:0.00014)0.551:0.00015,(New.CleanUp.ReferenceOTU5669:0.01883,((4451003:0.00484,617340:0.00014)0.859:0.00015,(((4385617:0.00015,(535892:0.00986,(4307977:0.00014,(New.CleanUp.ReferenceOTU4370:0.02958,(4351337:0.0097,New.CleanUp.ReferenceOTU1937:0.02461)0.092:0.00015)0.831:0.00484)0.830:0.00016)0.949:0.00959)0.800:0.00478,4434375:0.00486)0.800:0.00478,(513989:0.00485,(533341:0.0049,(3488180:0.00014,(1110978:0.00978,573270:0.00506)0.931:0.00015)0.959:0.02007)0.867:0.00996)0.762:0.00478)0.707:0.00015)0.814:0.00281)0.805:0.00218)0.892:0.00317,((((((287560:0.01715,New.CleanUp.ReferenceOTU3505:0.01746)0.432:0.005,((((156791:0.02029,New.CleanUp.ReferenceOTU4545:0.02272)0.755:0.00514,(((New.CleanUp.ReferenceOTU1322:0.01598,208141:0.03548)0.877:0.01485,New.CleanUp.ReferenceOTU6464:0.02306)0.913:0.00015,New.CleanUp.ReferenceOTU5297:0.01557)0.900:0.01264)0.759:0.00534,New.CleanUp.ReferenceOTU534:0.0249)0.770:0.00941,((New.CleanUp.ReferenceOTU6502:0.03018,New.CleanUp.ReferenceOTU3119:0.00977)0.863:0.00997,New.CleanUp.ReferenceOTU2184:0.02523)0.445:0.00016)0.885:0.01129)0.803:0.01265,(New.CleanUp.ReferenceOTU5748:0.0234,4456735:0.01368)0.300:0.00723)0.695:0.00835,(New.CleanUp.ReferenceOTU859:0.02077,(New.CleanUp.ReferenceOTU3306:0.03551,(New.CleanUp.ReferenceOTU2488:0.02957,New.CleanUp.ReferenceOTU3175:0.0163)0.424:0.00989)0.542:0.01048)0.629:0.00465)0.886:0.01051,New.CleanUp.ReferenceOTU6455:0.03065)0.754:0.00476,(((New.CleanUp.ReferenceOTU1256:0.02042,New.CleanUp.ReferenceOTU479:0.02431)0.661:0.0121,(New.CleanUp.ReferenceOTU1355:0.02269,New.CleanUp.ReferenceOTU6039:0.01497)0.785:0.00833)0.799:0.0084,586230:0.01475)0.790:0.00562)0.989:0.00016)0.771:0.00322,(((((813725:0.00014,1060517:0.01052)0.853:0.01323,((353532:0.00975,(2279387:0.00014,(252101:0.00014,(4323076:0.00485,(285908:0.00486,134201:0.00485)0.420:0.00014)0.999:0.00014)0.000:0.00014)0.953:0.00015)0.946:0.01961,(137445:0.0136,(4363027:0.01402,((((4445096:0.00486,822776:0.00974)0.895:0.00014,(2307130:0.00015,4313650:0.00485)0.963:0.00016)0.000:0.00014,2326552:0.00014)0.957:0.00015,(1137185:0.00487,New.CleanUp.ReferenceOTU2963:0.0147)0.764:0.00484)0.755:0.00616)0.488:0.01)0.870:0.01187)0.953:0.02495)0.930:0.02732,((3437276:0.00015,((((((1106733:0.00486,((368334:0.00489,New.CleanUp.ReferenceOTU4061:0.01491)0.777:0.00486,New.CleanUp.ReferenceOTU5410:0.02181)0.171:0.00014)0.306:0.00015,2111163:0.00014)0.910:0.00012,(New.CleanUp.ReferenceOTU3174:0.02356,(New.CleanUp.ReferenceOTU6648:0.02353,(4369229:0.00486,(New.CleanUp.ReferenceOTU815:0.00983,(New.CleanUp.ReferenceOTU2859:0.03594,New.CleanUp.ReferenceOTU4968:0.02572)0.823:0.00914)0.781:0.00475)0.541:0.00015)0.900:0.00916)0.766:0.00449)0.752:0.00015,(New.CleanUp.ReferenceOTU2330:0.0235,New.CleanUp.ReferenceOTU6958:0.01473)0.432:0.00014)0.810:0.00437,(New.CleanUp.ReferenceOTU5113:0.02134,(New.CleanUp.ReferenceOTU2408:0.00342,New.CleanUp.ReferenceOTU319:0.09483)0.947:0.02758)0.990:0.05559)0.570:0.00016,745479:0.0181)0.895:0.01379)0.924:0.01375,New.CleanUp.ReferenceOTU4036:0.00485)0.914:0.02219)0.950:0.02968,(New.CleanUp.ReferenceOTU1458:0.01504,New.CleanUp.ReferenceOTU3549:0.03012)0.736:0.00492)0.658:0.00517,4405881:0.02981)0.783:0.00538)0.890:0.00905,New.CleanUp.ReferenceOTU4109:0.0198)0.770:0.00829)0.909:0.01337)0.746:0.0033)0.685:0.00233,(New.CleanUp.ReferenceOTU3579:0.01,(131028:0.00988,New.CleanUp.ReferenceOTU2629:0.02038)0.859:0.01015)0.826:0.01157)0.346:0.01225)0.767:0.00409)0.757:0.00378)0.712:0.00568)0.349:0.0036)0.876:0.00764)0.862:0.00925,239128:0.015)0.863:0.00929,((New.CleanUp.ReferenceOTU1112:0.02327,New.CleanUp.ReferenceOTU4866:0.02725)0.846:0.01488,New.CleanUp.ReferenceOTU4733:0.00806)0.879:0.01587)0.887:0.0105,New.CleanUp.ReferenceOTU701:0.01099)0.745:0.00346)0.729:0.00779)0.801:0.00838)0.795:0.01111,(((((((((3847840:0.03747,(4356131:0.00014,1091363:0.00483)0.982:0.052)0.637:0.02827,((((900973:0.1325,((4314749:0.01954,(4352493:0.00483,(4307078:0.00014,(4297332:0.00484,(4320462:0.00483,(4326635:0.00016,(4318352:0.00014,1007399:0.01961)0.946:0.01639)0.822:0.00515)0.000:0.00014)0.194:0.0001)0.579:0.0001)0.324:0.00014)0.830:0.00529,4340653:0.00015)0.740:0.02338)0.816:0.01404,1026498:0.00015)0.581:0.00171,4395175:0.00324)0.990:0.06094,((New.CleanUp.ReferenceOTU1759:0.01251,((New.CleanUp.ReferenceOTU2035:0.00416,((New.CleanUp.ReferenceOTU611:0.01844,(New.CleanUp.ReferenceOTU1081:0.02334,New.CleanUp.ReferenceOTU5179:0.02118)0.819:0.01966)0.979:0.03652,331474:0.00014)0.986:0.00015)0.804:0.00015,New.CleanUp.ReferenceOTU4410:0.03523)0.953:0.02863)0.930:0.02683,New.CleanUp.ReferenceOTU2639:0.0204)0.867:0.01855)0.909:0.04122)0.547:0.02103,(569551:0.00015,((576773:0.00016,New.CleanUp.ReferenceOTU1935:0.00485)0.998:0.04439,108905:0.00016)0.840:0.00512)0.984:0.06591)0.736:0.01106,(189076:0.00972,(112891:0.00014,1602307:0.00485)0.671:0.00014)0.999:0.09653)0.842:0.01934,(((354725:0.00014,New.CleanUp.ReferenceOTU110:0.00483)0.992:0.08294,(4391995:0.05465,(4317875:0.00533,(New.CleanUp.ReferenceOTU2205:0.01744,((104987:0.00014,(575143:0.00014,New.CleanUp.ReferenceOTU1663:0.09425)0.984:0.00015)0.962:0.00015,645617:0.00484)0.994:0.00016)0.790:0.00382)0.971:0.03841)0.901:0.02933)0.737:0.03778,(539313:0.00015,((2783236:0.00972,565993:0.00014)0.917:0.01468,(1116888:0.00015,((4424415:0.01474,(1118221:0.00483,(4295156:0.00014,New.CleanUp.ReferenceOTU3110:0.00016)0.463:0.00014)0.272:0.00015)0.862:0.00625,New.CleanUp.ReferenceOTU830:0.03503)0.260:0.00015)0.914:0.00014)0.960:0.02272)0.822:0.01775)0.790:0.01472)0.459:0.00787,((103444:0.00015,(463253:0.00015,149154:0.01476)0.958:0.02462)0.998:0.05145,4366724:0.01015)0.828:0.01209)0.874:0.02504,(1135830:0.00015,(704462:0.00483,(1908796:0.00014,(New.CleanUp.ReferenceOTU6655:0.01401,New.CleanUp.ReferenceOTU572:0.00474)0.914:0.00016)0.341:0.00015)0.865:0.00532)0.969:0.04059)0.653:0.01916,(1143300:0.00477,147940:0.01491)0.976:0.03552)0.756:0.00926,(New.CleanUp.ReferenceOTU1206:0.02432,New.CleanUp.ReferenceOTU2507:0.01593)0.448:0.01016)0.863:0.01581)0.882:0.00784)0.296:0.00014)0.936:0.01633)0.772:0.00806,4462801:0.01478)0.511:0.00785)0.986:0.00014)0.068:0.00014)0.959:0.00015)0.978:0.04989)0.978:0.04962)1.000:0.11233)0.894:0.03987)0.812:0.00742)0.872:0.01147)0.871:0.01213)0.869:0.01306,(((New.CleanUp.ReferenceOTU163:0.01942,(538385:0.05567,(((((New.CleanUp.ReferenceOTU195:0.05679,(New.CleanUp.ReferenceOTU34:0.05583,New.ReferenceOTU30:0.01701)0.496:0.01993)0.886:0.02519,(New.CleanUp.ReferenceOTU113:0.08339,New.CleanUp.ReferenceOTU59:0.03698)0.877:0.03203)0.720:0.01111,(New.CleanUp.ReferenceOTU115:0.03036,New.CleanUp.ReferenceOTU68:0.06577)0.037:0.02473)0.786:0.01213,((New.ReferenceOTU90:0.06628,((((((((New.CleanUp.ReferenceOTU4943:0.01983,(4443967:0.00486,(71399:0.00485,(4300668:0.00014,(New.CleanUp.ReferenceOTU749:0.01965,(New.CleanUp.ReferenceOTU3593:0.02981,(New.CleanUp.ReferenceOTU4416:0.01344,New.CleanUp.ReferenceOTU1117:0.03659)0.768:0.0062)0.868:0.00016)0.738:0.00014)0.000:0.00014)0.201:0.00014)0.783:0.00497)0.745:0.00507,New.CleanUp.ReferenceOTU1651:0.02518)0.929:0.0189,((4327205:0.02175,New.CleanUp.ReferenceOTU338:0.03541)0.937:0.02635,(823937:0.01962,((4443138:0.00484,8875:0.00485)0.789:0.00486,(New.CleanUp.ReferenceOTU2795:0.0046,(836759:0.00485,(4295373:0.00485,(((228587:0.00014,(213039:0.00485,1127128:0.00485)0.872:0.00014)0.000:0.00014,(1106960:0.00485,50968:0.00485)0.876:0.00014)0.000:0.00014,(((90425:0.00014,247804:0.00014)0.841:0.00486,91492:0.00486)0.000:0.00014,793163:0.00486)0.541:0.00014)0.992:0.00014)0.277:0.00014)0.928:0.0098)1.000:0.0001)0.383:0.00014)0.536:0.01193)0.786:0.00918)0.839:0.01365,(1113616:0.01052,((522986:0.0049,(New.CleanUp.ReferenceOTU1282:0.00014,((815094:0.00974,New.CleanUp.ReferenceOTU4897:0.10625)0.937:0.00016,635659:0.00014)0.983:0.00014)0.882:0.00798)0.879:0.00547,4214540:0.02338)0.727:0.00286)0.796:0.00854)0.890:0.02411,(31197:0.00486,(8898:0.00485,79817:0.00014)0.623:0.00016)0.941:0.03067)0.999:0.07438,New.CleanUp.ReferenceOTU14:0.01275)0.986:0.04988,(4311314:0.00468,8838:0.00501)0.961:0.04255)0.835:0.0179,((594414:0.00014,New.ReferenceOTU60:0.00485)0.979:0.03588,(New.CleanUp.ReferenceOTU407:0.04998,(3058998:0.00183,(4471819:0.01966,(110997:0.00486,(836059:0.00014,(368438:0.0251,New.CleanUp.ReferenceOTU1778:0.00531)0.234:0.00014)0.384:0.00014)0.387:0.00015)0.802:0.00367)0.845:0.01493)0.909:0.02853)0.150:0.0092)0.880:0.03288)0.987:0.07124,New.CleanUp.ReferenceOTU241:0.01985)0.945:0.03476)0.883:0.02167,New.ReferenceOTU58:0.05056)0.809:0.01484)0.873:0.01994)0.810:0.03064,4474956:0.10872)0.866:0.03042,(((New.CleanUp.ReferenceOTU5494:0.00014,((New.CleanUp.ReferenceOTU1414:0.02143,(New.CleanUp.ReferenceOTU5349:0.00015,(1147840:0.00014,((((New.CleanUp.ReferenceOTU1511:0.01976,(New.CleanUp.ReferenceOTU2938:0.01806,(New.CleanUp.ReferenceOTU2424:0.01965,(New.CleanUp.ReferenceOTU477:0.01456,New.CleanUp.ReferenceOTU754:0.02511)0.889:0.00014)0.893:0.01206)0.754:0.00473)0.876:0.0098,New.CleanUp.ReferenceOTU1358:0.03453)0.147:0.00014,2932342:0.00014)0.977:0.00016,New.CleanUp.ReferenceOTU1299:0.02958)0.973:0.01945)0.870:0.00478)0.997:0.07026)0.998:0.10823,(New.CleanUp.ReferenceOTU406:0.03539,(New.CleanUp.ReferenceOTU3015:0.10298,(New.CleanUp.ReferenceOTU364:0.00014,New.CleanUp.ReferenceOTU5169:0.06114)0.708:0.07534)0.931:0.05403)0.803:0.02142)0.999:0.08367)0.978:0.07898,(New.CleanUp.ReferenceOTU298:0.00485,246142:0.00014)0.728:0.00673)0.978:0.04959,((New.CleanUp.ReferenceOTU243:0.00494,(547615:0.00015,(New.CleanUp.ReferenceOTU727:0.00973,1920758:0.00014)0.993:0.03019)0.809:0.00982)0.774:0.00723,(((((((New.CleanUp.ReferenceOTU379:0.02593,(3321970:0.00993,New.CleanUp.ReferenceOTU744:0.01975)0.718:0.00364)0.993:0.03643,(New.CleanUp.ReferenceOTU922:0.01963,(New.ReferenceOTU104:0.03061,New.ReferenceOTU6:0.00974)0.891:0.01506)0.407:0.00016)0.199:0.00485,((269030:0.00014,(New.CleanUp.ReferenceOTU1289:0.01533,19290:0.00484)0.905:0.00014)0.894:0.00015,((4482584:0.00014,New.CleanUp.ReferenceOTU907:0.02598)0.997:0.03997,631809:0.00016)0.815:0.0048)0.834:0.00016)0.747:0.00539,(New.ReferenceOTU93:0.0353,New.CleanUp.ReferenceOTU307:0.0209)0.913:0.02003)0.928:0.01871,(New.CleanUp.ReferenceOTU131:0.03459,(2894126:0.00014,New.CleanUp.ReferenceOTU207:0.00484)0.858:0.01045)0.902:0.01511)0.829:0.01056,((((New.CleanUp.ReferenceOTU36:0.0881,(4285488:0.01933,New.ReferenceOTU96:0.03536)0.949:0.05625)0.980:0.07659,((((New.CleanUp.ReferenceOTU245:0.05662,(New.CleanUp.ReferenceOTU695:0.02612,(New.CleanUp.ReferenceOTU1283:0.08883,New.ReferenceOTU4:0.00014)0.936:0.02672)0.939:0.02926)0.787:0.0083,(4335717:0.04516,New.CleanUp.ReferenceOTU429:0.06848)0.885:0.02712)0.653:0.00818,(((((New.CleanUp.ReferenceOTU78:0.03124,(New.CleanUp.ReferenceOTU141:0.0787,New.CleanUp.ReferenceOTU230:0.16192)0.756:0.03623)0.842:0.02612,New.CleanUp.ReferenceOTU432:0.1641)0.145:0.01718,New.CleanUp.ReferenceOTU13:0.15832)0.953:0.0544,(((New.CleanUp.ReferenceOTU1699:0.17156,New.CleanUp.ReferenceOTU56:0.13337)0.659:0.04224,New.CleanUp.ReferenceOTU231:0.15967)0.865:0.04484,(New.CleanUp.ReferenceOTU147:0.08136,New.CleanUp.ReferenceOTU91:0.10204)0.299:0.02836)0.051:0.00015)0.834:0.02449,((((New.CleanUp.ReferenceOTU283:0.02783,(New.CleanUp.ReferenceOTU249:0.05035,(New.CleanUp.ReferenceOTU238:0.0706,(New.CleanUp.ReferenceOTU216:0.11169,New.CleanUp.ReferenceOTU314:0.06306)0.981:0.08353)0.689:0.01456)0.847:0.02551)0.969:0.04023,(575033:0.15928,New.CleanUp.ReferenceOTU96:0.06298)0.901:0.04069)0.843:0.00015,((New.CleanUp.ReferenceOTU274:0.01889,New.CleanUp.ReferenceOTU289:0.02773)0.971:0.03941,((((4349343:0.01204,(((1659486:0.00984,4328898:0.00983)0.743:0.00798,((2656929:0.00015,New.CleanUp.ReferenceOTU5008:0.03678)0.831:0.0087,(New.CleanUp.ReferenceOTU272:0.02017,(4407245:0.00487,New.CleanUp.ReferenceOTU510:0.00978)0.861:0.00961)0.856:0.01147)0.278:0.0051)0.881:0.00015,New.CleanUp.ReferenceOTU1268:0.09094)0.920:0.02103)0.984:0.03823,((((555343:0.01266,(New.ReferenceOTU57:0.01589,((681590:0.00014,New.CleanUp.ReferenceOTU1041:0.01466)0.622:0.00523,((500261:0.00014,New.ReferenceOTU42:0.00485)0.963:0.02532,New.CleanUp.ReferenceOTU279:0.04071)0.833:0.00014)0.918:0.02688)0.970:0.03654)0.918:0.02684,(4315705:0.00015,New.CleanUp.ReferenceOTU437:0.00975)0.926:0.02445)0.865:0.01941,(New.ReferenceOTU44:0.03659,((New.ReferenceOTU33:0.0254,((New.CleanUp.ReferenceOTU8437:0.02981,((New.CleanUp.ReferenceOTU6340:0.01978,New.CleanUp.ReferenceOTU6688:0.02114)0.865:0.00976,((840668:0.00486,(New.CleanUp.ReferenceOTU7488:0.02989,(New.CleanUp.ReferenceOTU3586:0.0049,New.CleanUp.ReferenceOTU441:0.05555)0.750:0.00556)0.765:0.00461)0.900:0.00014,(New.CleanUp.ReferenceOTU490:0.02953,(New.CleanUp.ReferenceOTU5192:0.03111,New.CleanUp.ReferenceOTU4774:0.03101)0.727:0.00014)0.945:0.00016)0.901:0.00014)0.820:0.00977)0.811:0.00014,(7971:0.00014,7972:0.00486)0.740:0.00013)0.717:0.00014)0.807:0.0048,236913:0.00015)0.966:0.03706)0.837:0.01528)0.889:0.02193,4216839:0.01702)0.831:0.01233)0.873:0.01591,New.ReferenceOTU10:0.06179)0.341:0.0051,New.CleanUp.ReferenceOTU63:0.07421)0.747:0.00541)0.967:0.03067)0.893:0.01905,((633535:0.00014,New.CleanUp.ReferenceOTU400:0.00485)0.999:0.1521,(((((New.CleanUp.ReferenceOTU3311:0.02451,(New.CleanUp.ReferenceOTU1510:0.08299,New.CleanUp.ReferenceOTU969:0.02453)0.991:0.00014)0.910:0.00015,((((New.CleanUp.ReferenceOTU2121:0.01956,New.CleanUp.ReferenceOTU740:0.01968)0.250:0.00012,New.CleanUp.ReferenceOTU2201:0.01954)0.378:0.00014,New.CleanUp.ReferenceOTU885:0.02559)0.828:0.00484,524595:0.00483)0.864:0.00015)0.979:0.00015,New.CleanUp.ReferenceOTU3411:0.01897)0.808:0.00742,((New.CleanUp.ReferenceOTU6750:0.02652,New.CleanUp.ReferenceOTU1889:0.02213)0.000:0.00014,((8028:0.00014,New.CleanUp.ReferenceOTU1056:0.0256)0.000:0.00014,349901:0.00486)0.209:0.00014)0.780:0.00779)0.881:0.01914,237976:0.00015)0.991:0.12488)0.953:0.06676)0.080:0.01928)0.916:0.02357)0.808:0.01185,(New.CleanUp.ReferenceOTU315:0.06393,((((New.CleanUp.ReferenceOTU46:0.05638,New.CleanUp.ReferenceOTU215:0.12723)0.797:0.02001,((New.CleanUp.ReferenceOTU536:0.01857,(545550:0.00014,(New.CleanUp.ReferenceOTU8150:0.02456,New.CleanUp.ReferenceOTU2306:0.01957)0.990:0.00016)0.999:0.00016)0.990:0.04379,(New.CleanUp.ReferenceOTU159:0.0519,New.CleanUp.ReferenceOTU127:0.1486)0.704:0.01884)0.850:0.0173)0.838:0.01734,(1133579:0.00483,(312009:0.00014,New.CleanUp.ReferenceOTU1903:0.01552)0.739:0.00016)1.000:0.13316)0.850:0.02905,(New.CleanUp.ReferenceOTU3:0.08957,(New.CleanUp.ReferenceOTU171:0.05613,New.CleanUp.ReferenceOTU295:0.08284)0.765:0.01391)0.158:0.01118)0.916:0.03367)0.745:0.01217)0.754:0.00733)0.771:0.00636,(New.CleanUp.ReferenceOTU70:0.03106,New.ReferenceOTU52:0.09952)0.974:0.06329)0.882:0.01896,(247304:0.00014,(3626643:0.01468,(535589:0.00014,New.CleanUp.ReferenceOTU1474:0.00014)0.997:0.02909)0.457:0.00015)0.998:0.04891)0.902:0.01512)0.774:0.00388,(New.CleanUp.ReferenceOTU24:0.02016,New.CleanUp.ReferenceOTU341:0.02007)0.755:0.00473)0.785:0.0064)0.954:0.02923)0.783:0.02339)0.899:0.02364)0.351:0.01087)0.764:0.01113)0.981:0.03453)0.890:0.01575)0.717:0.0034,(((236224:0.11141,((537008:0.03389,(New.CleanUp.ReferenceOTU2687:0.01964,(351152:0.00014,4350714:0.00485)0.888:0.00014)0.909:0.02572)0.983:0.05859,(New.CleanUp.ReferenceOTU211:0.06147,(1106185:0.09655,(334901:0.00014,New.CleanUp.ReferenceOTU399:0.00485)0.906:0.03015)0.839:0.02543)0.495:0.01276)0.825:0.01857)0.924:0.0387,(New.CleanUp.ReferenceOTU124:0.17316,((4379825:0.05133,(544098:0.0259,(4465584:0.00014,(572150:0.00014,792011:0.00484)0.891:0.00485)0.774:0.00784)0.703:0.00819)0.960:0.03878,((586407:0.00014,New.CleanUp.ReferenceOTU1940:0.00014)0.996:0.08635,New.CleanUp.ReferenceOTU149:0.07066)0.621:0.00368)0.971:0.0699)0.686:0.01069)0.931:0.03078,(((New.ReferenceOTU36:0.00973,2599729:0.00014)0.990:0.08559,(New.CleanUp.ReferenceOTU257:0.07003,(New.CleanUp.ReferenceOTU173:0.12226,New.CleanUp.ReferenceOTU60:0.03177)0.869:0.04197)0.857:0.04955)0.980:0.08731,New.CleanUp.ReferenceOTU4453:0.12067)0.695:0.00835)0.960:0.04236)0.901:0.02139)0.872:0.02181,(((((New.CleanUp.ReferenceOTU191:0.04667,1110602:0.02571)0.811:0.01037,(370274:0.00014,New.CleanUp.ReferenceOTU860:0.01485)1.000:0.07746)0.817:0.00988,(((1106689:0.00572,(532228:0.00014,New.CleanUp.ReferenceOTU1869:0.02499)0.770:0.00398)0.981:0.04395,New.CleanUp.ReferenceOTU152:0.065)0.725:0.00786,353621:0.00492)0.783:0.00587)0.998:0.06994,(4439433:0.1483,(4482961:0.00014,New.CleanUp.ReferenceOTU1022:0.00014)0.864:0.01824)0.924:0.02725)0.940:0.0301,(New.ReferenceOTU9:0.09164,((((4412803:0.04667,581938:0.06916)0.958:0.04538,((557998:0.00943,(((1110458:0.04651,4347130:0.01645)0.969:0.04136,(New.CleanUp.ReferenceOTU177:0.07879,(1591288:0.0048,(668527:0.00014,New.CleanUp.ReferenceOTU1703:0.00969)0.931:0.00015)0.725:0.00856)0.060:0.0104)0.801:0.01611,(New.CleanUp.ReferenceOTU206:0.07106,(549860:0.00374,New.CleanUp.ReferenceOTU2438:0.04198)0.742:0.00773)0.789:0.01689)0.943:0.03351)0.736:0.01389,(575540:0.16094,New.CleanUp.ReferenceOTU117:0.05112)0.374:0.02896)0.935:0.03894)0.691:0.0087,((562576:0.07714,(348517:0.02149,(153521:0.00015,20957:0.00983)0.804:0.00972)0.999:0.10667)0.841:0.02565,144754:0.01076)0.924:0.03164)0.232:0.01512,((((((New.CleanUp.ReferenceOTU226:0.00483,221049:0.00014)0.989:0.06829,(((310439:0.00014,(New.CleanUp.ReferenceOTU6262:0.02246,New.CleanUp.ReferenceOTU405:0.08882)0.518:0.00016)0.771:0.00015,New.CleanUp.ReferenceOTU1312:0.01343)0.040:0.00014,(((New.CleanUp.ReferenceOTU3744:0.02475,(New.CleanUp.ReferenceOTU5107:0.02991,New.CleanUp.ReferenceOTU4558:0.02477)0.123:0.00014)0.847:0.00484,(New.CleanUp.ReferenceOTU4111:0.02516,(New.CleanUp.ReferenceOTU3495:0.03001,(New.CleanUp.ReferenceOTU3223:0.02547,New.CleanUp.ReferenceOTU7577:0.02431)0.146:0.00014)0.784:0.00604)0.776:0.00593)0.052:0.00014,((New.CleanUp.ReferenceOTU728:0.02513,New.CleanUp.ReferenceOTU5428:0.03172)0.710:0.00248,New.CleanUp.ReferenceOTU3226:0.02952)0.784:0.00212)0.845:0.00015)0.917:0.03748)0.905:0.04726,(317827:0.00473,325795:0.00016)0.966:0.05119)0.258:0.01796,538178:0.08102)0.549:0.03764,((New.CleanUp.ReferenceOTU3069:0.01958,(772368:0.00014,(New.CleanUp.ReferenceOTU1617:0.02474,New.CleanUp.ReferenceOTU3584:0.01948)0.898:0.00015)0.562:0.00015)0.971:0.05472,((369953:0.01084,((882616:0.0219,(4343884:0.00016,(532895:0.00486,(361359:0.00014,(New.CleanUp.ReferenceOTU5700:0.05052,New.ReferenceOTU63:0.00973)0.908:0.00014)1.000:0.00014)1.000:0.068)0.882:0.01758)0.833:0.01867,(New.CleanUp.ReferenceOTU942:0.00976,(4282872:0.00014,929312:0.00016)0.922:0.00014)0.965:0.03862)0.963:0.04091)0.686:0.00621,(New.CleanUp.ReferenceOTU3531:0.01474,((1034839:0.00014,New.CleanUp.ReferenceOTU2847:0.01936)0.279:0.00014,(New.CleanUp.ReferenceOTU826:0.01968,New.CleanUp.ReferenceOTU5760:0.02515)0.895:0.00016)0.903:0.00014)0.998:0.06768)0.570:0.02979)0.985:0.0674)0.794:0.01985,(((173557:0.00583,233724:0.0041)0.991:0.11613,(263385:0.00015,(347853:0.00014,1108577:0.00015)0.834:0.00483)0.996:0.10873)0.824:0.04841,(New.CleanUp.ReferenceOTU87:0.07771,(784559:0.00486,(New.CleanUp.ReferenceOTU1438:0.01466,1813089:0.00014)0.716:0.00014)0.956:0.05031)0.596:0.03)0.813:0.02986)0.895:0.02334)0.746:0.01083)0.415:0.01587)0.928:0.02881)0.916:0.03004,(((((New.CleanUp.ReferenceOTU247:0.01652,(New.CleanUp.ReferenceOTU2147:0.02447,(((New.CleanUp.ReferenceOTU6336:0.01962,(New.CleanUp.ReferenceOTU2044:0.0152,New.CleanUp.ReferenceOTU8113:0.04522)0.757:0.00466)0.475:0.00015,(4126880:0.00977,((170743:0.00014,(New.CleanUp.ReferenceOTU3346:0.01972,New.CleanUp.ReferenceOTU2590:0.01964)0.980:0.00014)0.000:0.00014,(1110275:0.00484,(New.CleanUp.ReferenceOTU1732:0.02054,New.CleanUp.ReferenceOTU1349:0.02464)0.895:0.00015)0.852:0.00016)0.953:0.00014)0.911:0.00974)0.539:0.00015,New.CleanUp.ReferenceOTU498:0.02176)0.584:0.00015)0.872:0.0229)0.966:0.04326,(New.CleanUp.ReferenceOTU327:0.06977,(1106631:0.08041,(New.CleanUp.ReferenceOTU481:0.01467,New.ReferenceOTU50:0.02537)0.964:0.05749)0.374:0.03166)0.750:0.0153)0.947:0.05105,4355425:0.02474)0.933:0.03864,((New.CleanUp.ReferenceOTU2428:0.00928,(3394691:0.00014,New.CleanUp.ReferenceOTU5951:0.0168)0.659:0.00014)0.993:0.09579,(New.CleanUp.ReferenceOTU6592:0.0557,(4374025:0.00014,New.ReferenceOTU77:0.0097)0.932:0.00015)0.976:0.07451)0.499:0.03957)0.980:0.07454,((New.CleanUp.ReferenceOTU6278:0.03572,(4483491:0.00014,New.CleanUp.ReferenceOTU1419:0.01835)0.519:0.00014)0.771:0.0057,((4397670:0.00014,(New.CleanUp.ReferenceOTU794:0.01587,New.CleanUp.ReferenceOTU2583:0.02947)0.463:0.00015)0.618:0.00016,New.CleanUp.ReferenceOTU1093:0.03554)0.790:0.00542)0.907:0.03125)0.896:0.03147)0.532:0.00677,(New.CleanUp.ReferenceOTU264:0.17588,New.CleanUp.ReferenceOTU158:0.01677)0.736:0.00762)0.917:0.01952,(((((New.CleanUp.ReferenceOTU294:0.05289,(1143483:0.00488,(New.CleanUp.ReferenceOTU5477:0.02997,(332051:0.00014,(New.CleanUp.ReferenceOTU2078:0.01961,New.CleanUp.ReferenceOTU5373:0.02455)0.990:0.00015)0.933:0.00016)0.762:0.00481)0.850:0.01416)0.973:0.04515,((New.CleanUp.ReferenceOTU2148:0.03569,179278:0.00476)0.927:0.0257,(((1022646:0.00014,(New.CleanUp.ReferenceOTU4285:0.07301,307703:0.00491)1.000:0.00016)0.957:0.00014,(2756048:0.01486,(((800197:0.00014,(1110665:0.0049,((5860:0.00015,New.CleanUp.ReferenceOTU344:0.00491)0.992:0.02506,New.CleanUp.ReferenceOTU5898:0.01987)0.985:0.00015)0.964:0.00014)0.000:0.00016,((New.CleanUp.ReferenceOTU3385:0.01985,New.CleanUp.ReferenceOTU3065:0.04076)0.872:0.00016,512469:0.00493)0.934:0.00016)1.000:0.00014,(4319465:0.0049,New.CleanUp.ReferenceOTU779:0.01981)0.923:0.00014)0.973:0.00016)0.834:0.00986)0.978:0.03487,(2954636:0.00491,New.CleanUp.ReferenceOTU359:0.00495)0.956:0.02864)0.871:0.02441)0.840:0.01653)0.083:0.01427,(3352220:0.00016,New.CleanUp.ReferenceOTU424:0.0049)1.000:0.09082)0.740:0.00455,(4436487:0.00014,New.CleanUp.ReferenceOTU182:0.00483)0.992:0.05786)0.963:0.04799,((New.CleanUp.ReferenceOTU45:0.04171,((3244517:0.00016,((New.CleanUp.ReferenceOTU97:0.02312,(326869:0.00014,(New.CleanUp.ReferenceOTU6489:0.03109,(New.CleanUp.ReferenceOTU529:0.01456,736302:0.00507)0.006:0.00016)0.761:0.00014)0.954:0.02904)0.987:0.05105,(((New.CleanUp.ReferenceOTU351:0.00485,2501082:0.00014)0.812:0.01089,(New.CleanUp.ReferenceOTU33:0.03721,(805604:0.00014,New.CleanUp.ReferenceOTU210:0.00485)0.764:0.00931)0.792:0.02134)0.788:0.00989,(4313609:0.00015,New.CleanUp.ReferenceOTU1418:0.01468)0.789:0.00945)0.907:0.02123)0.944:0.02735)0.867:0.0206,(1115987:0.00492,New.CleanUp.ReferenceOTU913:0.01493)0.795:0.00907)0.809:0.0162)0.997:0.0823,(((752563:0.04132,(New.CleanUp.ReferenceOTU2217:0.01648,((((832300:0.00014,223891:0.00014)0.881:0.00978,(New.CleanUp.ReferenceOTU331:0.00487,(748537:0.00486,1058844:0.00014)1.000:0.00014)0.990:0.03536)0.854:0.00983,(4393056:0.00014,(1127882:0.00485,722895:0.00485)0.861:0.00014)0.929:0.00016)0.983:0.00015,New.CleanUp.ReferenceOTU1404:0.03339)0.852:0.01286)0.953:0.02936)0.806:0.01085,((860929:0.00016,((288029:0.00982,581019:0.01494)0.995:0.04131,(654592:0.00014,(New.CleanUp.ReferenceOTU6629:0.0299,1864501:0.00485)1.000:0.00014)0.886:0.00015)0.857:0.00482)0.964:0.0243,((4355907:0.01257,((((1112553:0.00985,(1125832:0.00014,New.CleanUp.ReferenceOTU1691:0.00842)0.741:0.00415)0.985:0.03625,(New.CleanUp.ReferenceOTU281:0.01541,(((4423410:0.00392,(((1110821:0.00483,(4297698:0.00014,(4310487:0.00482,1131654:0.02449)0.917:0.00014)0.928:0.00012)0.605:0.00014,((((4363508:0.00483,1108062:0.00482)0.857:0.00014,2254354:0.00014)0.959:0.00016,90335:0.01953)0.262:0.00014,17329:0.01466)0.963:0.01466)0.909:0.01917,((4449609:0.00014,(New.CleanUp.ReferenceOTU1526:0.00014,(543890:0.00488,(568130:0.00014,(1074801:0.00973,580312:0.00485)0.899:0.00014)0.000:0.00014)0.841:0.00015)0.816:0.00453)0.930:0.02141,(949062:0.00016,137881:0.02488)0.840:0.02361)0.962:0.03212)0.618:0.01727)0.911:0.01683,1143645:0.03301)0.751:0.00634,(((4396025:0.00485,(3290764:0.0049,70071:0.01463)0.239:0.00015)0.931:0.01505,211658:0.00493)0.783:0.00471,4344371:0.00014)0.715:0.00016)0.971:0.03401)0.970:0.03579)0.964:0.03017,(631343:0.00015,New.CleanUp.ReferenceOTU1650:0.03008)0.300:0.00015)0.811:0.00456,(819472:0.00014,(4347921:0.00484,564413:0.00014)0.862:0.00483)0.927:0.00015)0.999:0.05015)0.861:0.01238,(((155361:0.00014,160563:0.0017)1.000:0.00313,(151057:0.00014,(4337664:0.00484,161513:0.00484)0.886:0.00014)0.737:0.00015)0.696:0.00014,(765223:0.00463,(582344:0.00485,((((4361039:0.00972,(647864:0.00912,155372:0.0147)0.253:0.00014)0.000:0.00014,152590:0.00486)0.000:0.00014,1082059:0.00484)0.420:0.00014,251001:0.00014)0.401:0.00014)0.840:0.00016)0.844:0.00475)0.418:0.00014)0.842:0.01028)0.813:0.00936)0.507:0.01518,(New.CleanUp.ReferenceOTU35:0.05815,New.CleanUp.ReferenceOTU65:0.08913)0.783:0.00015)0.830:0.01568)0.915:0.03831)0.836:0.02496)0.909:0.02232)0.236:0.00949)0.827:0.01349)0.658:0.00151)0.529:0.00903)0.970:0.03457)0.533:0.01255,(4326632:0.02136,(New.CleanUp.ReferenceOTU6104:0.0209,(New.CleanUp.ReferenceOTU1646:0.01254,New.CleanUp.ReferenceOTU641:0.0331)0.898:0.02518)0.682:0.01809)0.489:0.01839)0.777:0.00757,((New.CleanUp.ReferenceOTU4984:0.00993,((New.CleanUp.ReferenceOTU2519:0.02051,(New.CleanUp.ReferenceOTU3887:0.01627,(((((New.CleanUp.ReferenceOTU326:0.00014,((New.CleanUp.ReferenceOTU1216:0.03951,((((New.CleanUp.ReferenceOTU3601:0.06038,(New.CleanUp.ReferenceOTU1284:0.08491,New.CleanUp.ReferenceOTU5273:0.02639)0.928:0.03998)0.982:0.06919,((New.CleanUp.ReferenceOTU401:0.01262,(New.CleanUp.ReferenceOTU2950:0.03585,New.CleanUp.ReferenceOTU381:0.02496)0.960:0.02916)0.923:0.02741,(New.CleanUp.ReferenceOTU1692:0.0617,New.CleanUp.ReferenceOTU963:0.06376)0.370:0.0133)0.917:0.02423)0.764:0.00667,New.CleanUp.ReferenceOTU1027:0.06306)0.525:0.00541,(New.CleanUp.ReferenceOTU2308:0.06997,(New.CleanUp.ReferenceOTU1062:0.02482,New.CleanUp.ReferenceOTU1222:0.03321)0.948:0.04527)0.978:0.06163)0.776:0.00602)0.307:0.00015,New.CleanUp.ReferenceOTU418:0.02969)0.912:0.00951)0.884:0.00014,((New.CleanUp.ReferenceOTU4345:0.01211,(New.CleanUp.ReferenceOTU384:0.00014,New.CleanUp.ReferenceOTU5657:0.04024)0.778:0.0292)0.933:0.02624,(New.CleanUp.ReferenceOTU2447:0.046,(New.CleanUp.ReferenceOTU1991:0.0402,New.CleanUp.ReferenceOTU984:0.00483)0.813:0.02573)0.854:0.0166)0.933:0.02116)0.942:0.02448,New.CleanUp.ReferenceOTU1145:0.02558)0.886:0.02401,((New.CleanUp.ReferenceOTU1800:0.03895,((New.CleanUp.ReferenceOTU1548:0.01451,(New.CleanUp.ReferenceOTU1308:0.03061,New.CleanUp.ReferenceOTU4184:0.04027)0.864:0.02474)0.746:0.00608,New.CleanUp.ReferenceOTU3898:0.03414)0.850:0.01462)0.916:0.01581,New.CleanUp.ReferenceOTU267:0.00014)0.913:0.01331)0.767:0.00015,(((New.CleanUp.ReferenceOTU329:0.01919,(New.CleanUp.ReferenceOTU411:0.03531,New.CleanUp.ReferenceOTU421:0.01009)0.955:0.03751)0.935:0.02758,New.CleanUp.ReferenceOTU625:0.05254)0.734:0.01148,New.CleanUp.ReferenceOTU1272:0.01992)0.941:0.03388)0.891:0.02005)0.936:0.02305)0.997:0.0455,(((New.ReferenceOTU19:0.0257,(New.CleanUp.ReferenceOTU4081:0.01506,New.CleanUp.ReferenceOTU426:0.03037)0.898:0.01505)0.893:0.01462,New.CleanUp.ReferenceOTU385:0.01538)0.881:0.01436,(New.CleanUp.ReferenceOTU1906:0.01993,((((New.CleanUp.ReferenceOTU3036:0.04129,New.CleanUp.ReferenceOTU363:0.00015)0.984:0.03147,((New.CleanUp.ReferenceOTU1328:0.01534,New.CleanUp.ReferenceOTU5634:0.034)0.753:0.00398,(New.CleanUp.ReferenceOTU7554:0.01869,New.CleanUp.ReferenceOTU2153:0.01974)1.000:0.00014)0.803:0.01411)0.772:0.00532,(New.CleanUp.ReferenceOTU8543:0.0151,(New.CleanUp.ReferenceOTU2886:0.0404,(New.CleanUp.ReferenceOTU463:0.014,(New.CleanUp.ReferenceOTU1089:0.01987,New.CleanUp.ReferenceOTU4380:0.02496)0.746:0.00562)0.811:0.0203)0.727:0.01005)0.745:0.00467)0.861:0.00923,New.CleanUp.ReferenceOTU322:0.02031)0.830:0.00856)0.854:0.01386)0.859:0.00014)0.753:0.00443)0.998:0.04217,(((New.CleanUp.ReferenceOTU23:0.04115,New.CleanUp.ReferenceOTU818:0.02528)0.839:0.00956,New.CleanUp.ReferenceOTU4793:0.02469)0.875:0.00016,(((New.CleanUp.ReferenceOTU2237:0.03517,New.CleanUp.ReferenceOTU2380:0.00678)0.788:0.0072,((4351540:0.00016,1130037:0.01474)0.818:0.00484,(4323516:0.00483,(4308282:0.00484,((328838:0.00483,((New.CleanUp.ReferenceOTU7966:0.02462,((((New.CleanUp.ReferenceOTU3522:0.02472,(New.CleanUp.ReferenceOTU3628:0.01957,New.CleanUp.ReferenceOTU7124:0.0097)0.750:0.00492)0.785:0.0048,(New.CleanUp.ReferenceOTU4589:0.02947,((New.CleanUp.ReferenceOTU6384:0.02568,(New.CleanUp.ReferenceOTU6546:0.01829,((New.CleanUp.ReferenceOTU1743:0.01965,(New.CleanUp.ReferenceOTU4592:0.02382,(New.CleanUp.ReferenceOTU2483:0.02064,New.CleanUp.ReferenceOTU4517:0.02092)0.416:0.00522)0.796:0.00647)0.205:0.00016,New.CleanUp.ReferenceOTU6139:0.01467)0.781:0.00533)0.826:0.00239)0.703:0.00228,(New.CleanUp.ReferenceOTU5532:0.00955,((New.CleanUp.ReferenceOTU1849:0.02609,New.CleanUp.ReferenceOTU6515:0.02512)0.244:0.00964,((((((((New.CleanUp.ReferenceOTU3903:0.0664,New.CleanUp.ReferenceOTU6656:0.01965)0.322:0.00016,New.CleanUp.ReferenceOTU4441:0.0246)0.849:0.00485,(((New.CleanUp.ReferenceOTU683:0.02483,New.CleanUp.ReferenceOTU4648:0.01485)0.451:0.00985,(222720:0.00015,New.CleanUp.ReferenceOTU1793:0.03056)1.000:0.00015)0.838:0.00477,(New.CleanUp.ReferenceOTU4990:0.02475,((New.CleanUp.ReferenceOTU6997:0.01362,(New.CleanUp.ReferenceOTU5651:0.01475,(New.CleanUp.ReferenceOTU2015:0.02715,New.CleanUp.ReferenceOTU5456:0.01464)0.539:0.00015)0.410:0.00014)0.725:0.00016,New.CleanUp.ReferenceOTU8155:0.02983)0.000:0.00016)0.000:0.00016)0.452:0.00014)0.215:0.00015,(4360236:0.00487,New.CleanUp.ReferenceOTU332:0.00488)0.795:0.00488)0.283:0.00016,75332:0.00014)0.000:0.00015,(1131137:0.00257,New.CleanUp.ReferenceOTU5884:0.03462)0.821:0.00246)0.371:0.00016,(New.CleanUp.ReferenceOTU2621:0.01965,New.CleanUp.ReferenceOTU4621:0.02611)0.731:0.0047)0.298:0.00013,New.CleanUp.ReferenceOTU5676:0.02428)0.570:0.00777)0.765:0.00014)0.843:0.0092)1.000:0.00016)0.000:0.00011)0.004:0.0001,New.CleanUp.ReferenceOTU6108:0.0244)0.000:0.00011,New.CleanUp.ReferenceOTU7910:0.02458)0.009:0.00064)0.010:0.00026,New.CleanUp.ReferenceOTU4299:0.02065)0.004:0.0001)0.000:0.00013,75890:0.00483)0.000:0.00015)0.000:0.00014)0.000:0.00013)0.000:0.00013)1.000:0.00018,(New.CleanUp.ReferenceOTU4331:0.01367,New.CleanUp.ReferenceOTU4567:0.01969)0.770:0.00453)0.829:0.00453)0.947:0.00913)0.928:0.00015)0.856:0.00372)0.382:0.00015,(346431:0.00014,New.CleanUp.ReferenceOTU2728:0.00016)0.984:0.0108)0.847:0.00738,845561:0.00977)0.193:0.00016)0.929:0.01538,(((337675:0.00487,(347569:0.00014,4404839:0.00485)0.802:0.00487)0.781:0.00486,((4361416:0.00485,(765596:0.00014,((New.CleanUp.ReferenceOTU4348:0.02093,(New.CleanUp.ReferenceOTU7928:0.00011,New.CleanUp.ReferenceOTU5248:0.03468)0.923:0.00406)0.811:0.0149,(New.CleanUp.ReferenceOTU6700:0.04321,4360172:0.00485)0.000:0.00014)0.633:0.00016)0.273:0.00015)0.696:0.00016,(705987:0.02078,(193660:0.02012,New.CleanUp.ReferenceOTU459:0.04113)0.558:0.00444)0.806:0.00011)0.901:0.05323)0.332:0.00015,224229:0.00975)0.778:0.00015)0.213:0.00015,((2999126:0.00016,588835:0.00978)0.930:0.00976,(((New.CleanUp.ReferenceOTU2880:0.03517,((New.CleanUp.ReferenceOTU7433:0.02494,(133336:0.01467,((820861:0.00014,2309099:0.00974)0.453:0.00485,((New.CleanUp.ReferenceOTU5046:0.02964,100870:0.00249)0.798:0.00256,(((251481:0.00306,((60398:0.00014,(836488:0.00976,New.CleanUp.ReferenceOTU7826:0.0105)0.483:0.00014)0.144:0.00014,3834498:0.00486)0.888:0.00358)0.013:0.0001,167289:0.00507)1.000:0.00347,(307203:0.00015,(3726189:0.01988,New.CleanUp.ReferenceOTU2730:0.01484)0.866:0.00975)0.858:0.00485)0.241:0.00014)0.908:0.01051)0.485:0.00015)0.918:0.01059)0.364:0.00014,New.CleanUp.ReferenceOTU5847:0.02968)0.382:0.00526)0.785:0.00522,(New.CleanUp.ReferenceOTU7564:0.00906,(319087:0.01976,(1140018:0.00014,705967:0.00014)0.924:0.01478)0.773:0.00486)0.870:0.00014)0.837:0.00435,(1147937:0.00484,(91845:0.00987,(New.CleanUp.ReferenceOTU3298:0.00784,New.CleanUp.ReferenceOTU522:0.02608)0.773:0.00752)0.782:0.00781)0.780:0.00775)0.350:0.00016)0.893:0.00927)0.910:0.01202,(((New.CleanUp.ReferenceOTU2200:0.01547,(3141120:0.00014,New.CleanUp.ReferenceOTU3647:0.01308)0.906:0.00871)0.775:0.00386,(567410:0.00014,(2562435:0.01979,(1034274:0.00978,New.CleanUp.ReferenceOTU6974:0.0148)0.867:0.00987)0.781:0.00483)0.957:0.00016)0.854:0.00386,(((2690238:0.00487,(3627805:0.00486,(103538:0.00014,(172912:0.00485,(104479:0.00014,New.CleanUp.ReferenceOTU7415:0.01472)0.846:0.00485)0.892:0.00014)0.929:0.00015)0.900:0.00983)0.828:0.00479,((589505:0.00559,(551157:0.00014,New.CleanUp.ReferenceOTU3691:0.01965)0.796:0.00051)0.911:0.01864,((New.ReferenceOTU92:0.04649,186153:0.00686)0.796:0.02426,(3424623:0.00015,(316989:0.00014,New.CleanUp.ReferenceOTU3544:0.00451)0.848:0.00452)0.937:0.02197)0.752:0.00563)0.806:0.00983)1.000:0.00015,((646398:0.00015,(New.CleanUp.ReferenceOTU3188:0.00014,(4436609:0.01304,227191:0.00014)0.918:0.00016)0.999:0.03539)0.841:0.00428,(606438:0.00014,((New.CleanUp.ReferenceOTU3507:0.03951,(((New.CleanUp.ReferenceOTU2848:0.02755,New.CleanUp.ReferenceOTU440:0.0356)0.858:0.01264,((New.CleanUp.ReferenceOTU6631:0.0334,((((853083:0.00014,(4378276:0.00014,(((New.CleanUp.ReferenceOTU5474:0.00983,(New.CleanUp.ReferenceOTU555:0.01983,(New.CleanUp.ReferenceOTU3486:0.02046,New.CleanUp.ReferenceOTU1421:0.0308)0.747:0.00425)0.768:0.00485)0.791:0.00484,(((4331023:0.00485,(New.CleanUp.ReferenceOTU8086:0.01475,New.CleanUp.ReferenceOTU1956:0.02963)0.616:0.00014)0.862:0.00014,(4343288:0.00014,(569286:0.00972,New.CleanUp.ReferenceOTU1100:0.0196)0.962:0.00014)0.000:0.00014)0.933:0.00014,(140242:0.00324,568345:0.00324)0.929:0.00324)0.487:0.00016)0.840:0.00015,New.CleanUp.ReferenceOTU3944:0.01428)0.982:0.0188)0.913:0.00935)0.871:0.00464,((New.CleanUp.ReferenceOTU4630:0.01929,((New.CleanUp.ReferenceOTU4229:0.02506,New.CleanUp.ReferenceOTU710:0.02082)0.870:0.00978,(New.CleanUp.ReferenceOTU1961:0.02486,New.CleanUp.ReferenceOTU762:0.01638)0.710:0.00548)0.779:0.00525)0.683:0.00638,(1732154:0.01479,(New.CleanUp.ReferenceOTU2234:0.02464,((New.CleanUp.ReferenceOTU4077:0.01767,(New.CleanUp.ReferenceOTU7849:0.059,New.CleanUp.ReferenceOTU1766:0.03679)0.680:0.00015)0.269:0.00015,166922:0.00014)0.000:0.00015)0.402:0.0003)0.347:0.01109)0.043:0.0001)0.923:0.00026,New.CleanUp.ReferenceOTU4246:0.0156)0.899:0.01291,New.CleanUp.ReferenceOTU494:0.02719)0.846:0.00038)0.006:0.00015,New.CleanUp.ReferenceOTU3778:0.03473)0.181:0.0001)0.859:0.00027,New.CleanUp.ReferenceOTU5244:0.03382)0.790:0.01315)0.713:0.00647,4306428:0.03998)0.790:0.00664)0.898:0.00016)0.942:0.00638)0.783:0.00336)0.871:0.00582)0.772:0.00362)0.776:0.00396,((80906:0.03097,((((((New.CleanUp.ReferenceOTU2544:0.00573,((New.CleanUp.ReferenceOTU5830:0.00015,(369920:0.00014,(((4405550:0.00014,((New.CleanUp.ReferenceOTU607:0.01975,(New.CleanUp.ReferenceOTU5252:0.02433,New.CleanUp.ReferenceOTU739:0.02004)0.870:0.00015)0.942:0.00971,((648806:0.00486,(New.CleanUp.ReferenceOTU2159:0.02098,New.CleanUp.ReferenceOTU7222:0.01964)0.885:0.00016)0.869:0.00016,(New.CleanUp.ReferenceOTU867:0.01967,139064:0.00485)0.896:0.00014)0.782:0.00014)0.955:0.0144)0.809:0.00477,(4303428:0.00014,(131552:0.00485,New.CleanUp.ReferenceOTU5021:0.00016)0.000:0.00014)0.000:0.00015)0.922:0.02506,4419624:0.00014)0.896:0.02255)0.865:0.02213)0.905:0.026,(((2636131:0.00016,(651308:0.00509,(135302:0.00014,135256:0.00485)0.818:0.00016)0.924:0.00978)0.738:0.00016,(2636819:0.0147,(((4364593:0.00486,(279187:0.00185,217471:0.00014)1.000:0.00301)0.916:0.00014,1597159:0.00014)0.966:0.00014,2785329:0.00485)0.916:0.00014)0.853:0.0048)0.945:0.00962,((4408610:0.02989,(((532722:0.00486,4377968:0.01467)0.904:0.00014,1905180:0.00014)0.820:0.00014,4475292:0.00974)0.231:0.00014)0.832:0.00486,((((4461885:0.00485,(732820:0.00844,(130930:0.0102,New.CleanUp.ReferenceOTU7166:0.00595)0.004:0.00019)0.812:0.00613)0.387:0.00014,310072:0.00014)0.090:0.00014,4333380:0.00486)0.909:0.00975,(104176:0.00485,(342325:0.00014,1146685:0.00014)0.925:0.00014)0.961:0.01474)0.145:0.00014)0.340:0.00014)0.803:0.00945)0.684:0.00359)0.049:0.00022,4337455:0.00014)0.000:0.0001,(1141542:0.00014,(213742:0.00016,(804175:0.00014,New.CleanUp.ReferenceOTU4221:0.00485)0.978:0.01973)0.848:0.00485)0.866:0.00485)0.865:0.00034,New.CleanUp.ReferenceOTU1744:0.01725)0.934:0.02081,(((New.CleanUp.ReferenceOTU6709:0.03085,((692794:0.0147,4401396:0.00971)0.434:0.00014,427025:0.01955)0.829:0.00484)0.265:0.00016,4469416:0.00975)0.383:0.00014,((252028:0.0197,(New.CleanUp.ReferenceOTU773:0.02539,(807443:0.00485,(114095:0.00014,537954:0.00016)0.913:0.00015)0.872:0.00983)0.741:0.00484)0.423:0.00483,((New.CleanUp.ReferenceOTU2467:0.02386,(New.ReferenceOTU13:0.00014,2228264:0.00014)0.997:0.06208)0.847:0.0114,(New.CleanUp.ReferenceOTU2074:0.01957,(New.CleanUp.ReferenceOTU3702:0.01469,New.CleanUp.ReferenceOTU676:0.02468)0.388:0.00016)0.908:0.00974)0.941:0.00015)0.903:0.00962)0.447:0.00014)0.863:0.00299,(((306945:0.01465,(New.CleanUp.ReferenceOTU3793:0.03474,((((New.CleanUp.ReferenceOTU6793:0.03133,New.CleanUp.ReferenceOTU2937:0.00863)0.471:0.00015,4394104:0.00014)0.453:0.00016,((New.CleanUp.ReferenceOTU6642:0.01464,(629291:0.00014,New.CleanUp.ReferenceOTU7268:0.00975)0.879:0.00485)0.455:0.00015,New.CleanUp.ReferenceOTU5539:0.01466)0.855:0.00485)0.920:0.01205,New.CleanUp.ReferenceOTU858:0.0136)0.421:0.00247)0.488:0.00413)0.511:0.01088,New.CleanUp.ReferenceOTU3064:0.01388)0.762:0.0041,(4305517:0.00995,(New.CleanUp.ReferenceOTU3739:0.02579,New.CleanUp.ReferenceOTU8548:0.00014)0.931:0.01999)0.740:0.00478)0.899:0.00843)0.135:0.00015)0.981:0.01753,((((((4402516:0.00016,(4314531:0.01965,242177:0.00972)0.793:0.00485)0.853:0.00483,(145526:0.00484,(New.CleanUp.ReferenceOTU2901:0.03461,((592117:0.00016,(161947:0.01979,(3283110:0.01969,106469:0.00014)0.547:0.00487)0.788:0.00485)0.848:0.00483,((New.CleanUp.ReferenceOTU6263:0.04,(New.CleanUp.ReferenceOTU2650:0.02607,New.CleanUp.ReferenceOTU1585:0.03945)0.482:0.00024)0.016:0.00018,1047065:0.00483)0.000:0.00011)0.000:0.00026)0.013:0.00015)0.261:0.00014)0.834:0.00014,New.CleanUp.ReferenceOTU726:0.01267)0.522:0.00014,(((1147886:0.00014,(694410:0.00483,(817707:0.00508,((2359343:0.00259,(353713:0.01262,2134421:0.00131)0.793:0.00528)0.068:0.0004,170549:0.00014)0.062:0.00091)1.000:0.00125)0.884:0.00014)0.719:0.00016,(365829:0.00483,New.CleanUp.ReferenceOTU5791:0.04032)0.203:0.00014)0.979:0.00016,((337783:0.00014,New.CleanUp.ReferenceOTU2462:0.01959)0.890:0.00981,((1147409:0.00014,New.CleanUp.ReferenceOTU644:0.00483)0.953:0.01982,((314415:0.00977,New.CleanUp.ReferenceOTU6031:0.01813)0.798:0.00016,((New.CleanUp.ReferenceOTU1296:0.01466,(4346029:0.00014,4419705:0.00016)0.893:0.00016)0.819:0.00492,(172275:0.00967,165349:0.01458)0.926:0.00015)0.820:0.00982)0.871:0.00893)0.887:0.00894)0.881:0.00895)0.825:0.00442)0.826:0.00016,(New.CleanUp.ReferenceOTU5399:0.01728,New.CleanUp.ReferenceOTU4228:0.03414)0.509:0.00014)0.928:0.00427,(1923221:0.00015,((New.CleanUp.ReferenceOTU1844:0.00015,(New.CleanUp.ReferenceOTU2113:0.03991,(New.CleanUp.ReferenceOTU6007:0.01935,(New.CleanUp.ReferenceOTU1119:0.00562,New.CleanUp.ReferenceOTU3613:0.03881)0.653:0.02542)0.602:0.03515)0.931:0.02779)0.802:0.02925,765602:0.00483)0.566:0.00015)0.817:0.00015)0.030:0.00014)0.319:0.01041)0.784:0.00314,(4352594:0.00014,New.CleanUp.ReferenceOTU504:0.01722)0.991:0.00014)0.852:0.00317)0.968:0.00016,220518:0.00014)0.165:0.00015,((New.CleanUp.ReferenceOTU5616:0.03022,New.CleanUp.ReferenceOTU8185:0.02384)0.756:0.00442,(366457:0.00485,802245:0.00014)0.938:0.00016)0.858:0.00462)0.824:0.00016)0.434:0.00012,334773:0.00014)0.127:0.00014,((562126:0.00482,1848082:0.00014)0.863:0.00483,((577508:0.02458,(217702:0.00015,(274510:0.00484,(((((135996:0.00978,(New.CleanUp.ReferenceOTU4409:0.0198,(New.CleanUp.ReferenceOTU1318:0.02495,New.CleanUp.ReferenceOTU2253:0.01992)0.760:0.00466)0.755:0.00483)0.783:0.00492,New.CleanUp.ReferenceOTU4645:0.01201)0.787:0.00592,141703:0.00015)0.871:0.00592,4336182:0.00015)0.007:0.00015,3468225:0.00483)0.787:0.00598)0.800:0.00597)0.855:0.00593)0.278:0.00014,264951:0.01464)0.375:0.00012)0.458:0.00014);
